# Supplementary material for: Genome-Wide Identification of Long Non-Coding RNAs and Their Potential Functions in Poplar Growth and Phenylalanine Biosynthesis
Source: Front Genet. 2021 Nov 15;12:762678. doi: 10.3389/fgene.2021.762678 (PMC8634849; doi:10.3389/fgene.2021.762678)
Supplement: Supplementary file 7 [file DataSheet1.xlsx]

## Sheet: Table S1
Table S1. Primer pairs for quantitative real-time PCR.
Gene ID	Forward primers (5'→3')	Reverse primers (5'→3')
TCONS_00079190	ATTTGACATTGCTGGCCTTC	TCAACAAATCAACCCCAACA
TCONS_00135489	GAAAGCGCGTTGTTTTGAAT	AATCGAACCCGCATCATTAG
TCONS_00086321	TTTCTTTCCTGCCTGCAGAT	GCTGTCATGCAAAAGAACCA
Potri.014G007200	TCTTGGTTTGGAGGGTCTTG	GCAACGACATTGTTTTGGTG
Potri.003G167400	TGCAAACCACCCACTATTCA	CATCCTCGATGGGCTAAGAA
Potri.005G239000	ATCGTCTTCAGCCTTGCTGT	GCCATGGTGAGTTGTCATGT
Potri.001G309500	AAACTGTAATGGTCCTCCCTCCG	GCATCATCACAATCACTCTCCGA	PtrActin

## Sheet: Table S2
Table S2. RNA-seq filter data
Sample_name	Raw_reads	Clean_reads	Raw_bases(G)	Clean_bases(G)	Error rate(%)	Q20(%)	Q30(%)	GC_content(%)
Pd_P1	84249186	83088968	12.64	12.46	0.03	97.99	94.07	42.7
Pd_P2	85420930	84516400	12.81	12.68	0.03	97.59	93.04	42.84
Pd_P3	84170548	83268812	12.63	12.49	0.03	97.49	92.86	42.56
Pd_S1	93902922	92518176	14.09	13.88	0.02	98.07	94.22	42.72
Pd_S2	102903560	101474814	15.44	15.22	0.03	97.05	92.03	42.98
Pd_S3	90265160	89134304	13.54	13.37	0.03	97.2	92.36	42.81
Pd_X1	95357952	94081978	14.3	14.11	0.03	97.72	93.4	44.69
Pd_X2	95678248	93372438	14.35	14.01	0.03	97.09	92.17	44.36
Pd_X3	105825084	104665244	15.87	15.7	0.02	98.06	94.21	43.62
Ps_P1	86584122	84961314	12.99	12.74	0.03	97.55	93.05	42.64
Ps_P2	88346092	87024504	13.25	13.05	0.03	96.82	91.6	42.35
Ps_P3	93476946	91813462	14.02	13.77	0.03	97.21	92.33	42.66
Ps_S1	118659304	111181002	17.8	16.68	0.03	96.96	91.97	42.98
Ps_S2	86041474	85130726	12.91	12.77	0.03	97.24	92.47	42.22
Ps_S3	96989106	96043508	14.55	14.41	0.02	98.12	94.37	42.53
Ps_X1	94073076	92867908	14.11	13.93	0.03	97.17	92.27	42.9
Ps_X2	89120270	87418648	13.37	13.11	0.03	97.93	93.9	43.49
Ps_X3	80688410	79051210	12.1	11.86	0.03	97.86	93.74	43.71

## Sheet: Table S3
Table S3. The basic information of lncRNAs was identified in P. deltoides ‘Danhong’ and P. simonii ‘Tongliao1’.
lncRNA_id	Novel_lncRNA_Gene_Name	transcript_name	lncRNA_classification	Gene_Type	Chr	Start	End	Strand	Exon_number	Length	ORF	GC_content	Ps_P1	Ps_P2	Ps_P3	Pd_P1	Pd_P2	Pd_P3	Ps_X1	Ps_X2	Ps_X3	Pd_X1	Pd_X2	Pd_X3	Ps_S1	Ps_S2	Ps_S3	Pd_S1	Pd_S2	Pd_S3	Ps_P	Pd_P	Ps_X	Pd_X	Ps_S	Pd_S
TCONS_00000002	Potri.001G000300	Potri.001G000300-OT1	sense_overlapping	protein_coding	Chr01	8409	12447	+	4	650	110	0.393846	0.106062	0.276033	0.545548	0.417242	0.096017	0.415392	0.218584	0.145033	0.25114	0.106638	0.342389	0.400379	0.198042	0.181536	0.107986	0.147084	0.269654	0.230993	0.309214	0.30955	0.204919	0.283135	0.162521	0.21591
TCONS_00000035	Potri.001G001900	Potri.001G001900-AS1	antisense	protein_coding	Chr01	125641	126822	+	2	996	113	0.373494	5.93487	8.6303	8.52346	6.77432	2.30003	4.98582	3.25669	4.17687	3.92996	2.05468	2.43022	4.53111	10.8092	6.45534	5.6555	8.63777	13.616	10.151	7.69621	4.68672	3.78784	3.00534	7.64	10.8016
TCONS_00000091	XLOC_000032	LINC1	lincRNA	novel	Chr01	207234	208192	+	2	674	74	0.345697	0.291526	1.72473	1.23423	0.157765	0.262052	0.083976	0.623499	0.646246	1.34618	0.40329	3.70414	0.295987	0.217269	0.151217	1.59837	0.076199	0.078382	0.117687	1.0835	0.167931	0.871974	1.4678	0.655619	0.090756
TCONS_00000159	Potri.001G006300	Potri.001G006300-AS1	antisense	protein_coding	Chr01	422096	424404	+	2	2046	81	0.400293	0.040674	0.123278	0.132314	0.471556	0.404161	0.305988	0.067348	0.04827	0.052593	0.142074	0.216386	0.236054	0.109595	0.102575	0.10505	0.708398	0.709839	0.532732	0.0987553	0.393902	0.0560703	0.198171	0.10574	0.650323
TCONS_00000195	Potri.001G008300	Potri.001G008300-AS1	antisense	protein_coding	Chr01	551241	552977	+	2	682	195	0.434018	0.084676	0.028058	0.061476	0.434125	0.122016	0.064276	0.046486	0.056917	0	0.191223	0.131174	0.120012	0.085974	0	0	0.116352	0.07488	0.06839	0.05807	0.206806	0.0344677	0.14747	0.028658	0.0865407
TCONS_00000244	Potri.001G012800	Potri.001G012800-OT1	sense_overlapping	protein_coding	Chr01	690033	884402	+	3	855	160	0.42924	0.085636	0.165322	0.153574	0.033908	0.008658	0.213653	0.129403	0	0	0	0	0	1.45688	0.886794	1.09071	0.407365	0.086092	0.079543	0.134844	0.0854063	0.0431343	0	1.14479	0.191
TCONS_00000248	Potri.001G011200	Potri.001G011200-AS1	antisense	protein_coding	Chr01	708015	715217	+	2	406	133	0.458128	0.204661	0	0	0	0	0	0	0	0.425752	0	0	0	0.852595	0.640638	0.689371	0	0	0.060936	0.0682203	0	0.141917	0	0.727535	0.020312
TCONS_00000336	XLOC_000145	LINC2	lincRNA	novel	Chr01	1158957	1161267	+	2	652	217	0.446319	0	0	0	0	0.176176	0.053947	0	0	0	0.207899	0.184333	0.179593	0	0	0	0.027649	0	0	0	0.0767077	0	0.190608	0	0.00921633
TCONS_00000361	XLOC_000162	LINC3	lincRNA	novel	Chr01	1239315	1240201	+	4	607	121	0.426689	2.09431	1.60579	1.85084	4.0273	2.32655	2.10753	1.37238	1.11586	1.05611	1.28853	1.36878	0.959676	1.61133	1.84458	1.54445	0.883724	2.04036	0.899987	1.85031	2.82046	1.18145	1.20566	1.66679	1.27469
TCONS_00000366	XLOC_000165	LINC4	lincRNA	novel	Chr01	1263971	1265613	+	2	1031	68	0.377304	0.103147	0.146504	0.15647	0	0	0	0	0.114488	0	0	0	0	0.05726	0.055381	0.084483	0.433633	0.138135	0.586222	0.135374	0	0.0381627	0	0.065708	0.385997
TCONS_00000367	Potri.001G017600	Potri.001G017600-AS1	antisense	protein_coding	Chr01	1266242	1268150	+	2	1584	443	0.390783	0.127097	0.284702	0.429508	0.594467	0.336559	0.262705	0	0	0	0	0	0.017619	0.449759	0.120346	0.497659	0.283803	0.20389	0.267398	0.280436	0.39791	0	0.005873	0.355921	0.251697
TCONS_00000450	XLOC_000199	LINC6	lincRNA	novel	Chr01	1588587	1593099	+	3	1210	85	0.350413	0.235927	0	0.449645	0.462704	0	0.283727	0	0.187543	0	0	0	0.441374	0	0.387999	0	0.435009	0.747685	0.406537	0.228524	0.24881	0.0625143	0.147125	0.129333	0.529744
TCONS_00000451	XLOC_000199	LINC5	lincRNA	novel	Chr01	1588587	1593099	+	3	1222	85	0.351064	0.103951	0	0.151414	0.170535	0	0.628477	0	0.182078	0	0	0	0.094062	0	0.131146	0	0.124354	0.252914	0.134341	0.0851217	0.266337	0.0606927	0.031354	0.0437153	0.170536
TCONS_00000773	Potri.001G034800	Potri.001G034800-OT1	sense_overlapping	protein_coding	Chr01	2502145	2504693	+	2	1020	219	0.391176	0.249983	0.042771	0.169496	0.038936	0	0	0.067656	0.038833	0.212364	0.034035	0.051941	0.08181	0.058466	0	0.085045	0.034576	0.182312	0.073323	0.154083	0.0129787	0.106284	0.0559287	0.047837	0.096737
TCONS_00000775	Potri.001G035000	Potri.001G035000-AS1	antisense	protein_coding	Chr01	2511151	2513705	+	2	1376	394	0.411337	0.086452	0.114418	0.147761	0.106771	0.020814	0.059605	0.029391	0.119079	0.057352	0.024052	0.049161	0.05233	0.173939	0.174308	0	0.112093	0.115094	0.028027	0.11621	0.0623967	0.0686073	0.0418477	0.116082	0.0850713
TCONS_00000862	Potri.001G038200	Potri.001G038200-OT1	sense_overlapping	protein_coding	Chr01	2699215	2701987	+	2	971	95	0.412976	1.21508	0.967699	1.34205	0.868437	0.554669	2.18035	1.39756	1.42849	2.97463	1.03165	1.18149	2.16636	0.824227	0.933461	0.998466	0.805074	0.715138	0.651424	1.17494	1.20115	1.93356	1.45983	0.918718	0.723879
TCONS_00000864	Potri.001G039000	Potri.001G039000-OT1	sense_overlapping	protein_coding	Chr01	2699215	2870848	+	4	1151	95	0.406603	0	0	0	0	0	1.98611	0	0	0	0	0	0	0	0	0	0	0	0	0	0.662037	0	0	0	0
TCONS_00000866	XLOC_000363	LINC7	lincRNA	novel	Chr01	2699357	2700747	+	2	543	87	0.412523	0.114514	0.198817	0	0	0.134321	0.74036	0.586269	0	0.244681	0.402031	0.658659	0	0.17612	0.546118	0.191103	0.277052	1.22607	0.759569	0.104444	0.29156	0.276983	0.353563	0.304447	0.754231
TCONS_00000883	Potri.001G040400	Potri.001G040400-OT1	sense_overlapping	protein_coding	Chr01	2894763	2998762	+	5	1120	227	0.458036	0.031868	0.05512	0.102873	0.127686	0.239078	0.404253	0.047019	0	0.016441	0.070987	0.261061	0.187004	0.145204	0	0.125741	0.260019	0.240299	0.22672	0.063287	0.257006	0.0211533	0.173017	0.090315	0.242346
TCONS_00000885	Potri.001G040400	Potri.001G040400-OT2	sense_overlapping	protein_coding	Chr01	2899482	3001991	+	3	350	76	0.445714	0.15716	0.409325	1.80132	0	0	0.204583	0	0	0	0	0.048318	0	0	0	0	0	0	0	0.789268	0.0681943	0	0.016106	0	0
TCONS_00001240	Potri.001G058100	Potri.001G058100-AS1	antisense	protein_coding	Chr01	4411134	4411986	+	2	595	148	0.457143	0.27878	0.333947	0.141739	0.527082	0.1709	0.156275	0.168848	0	0.193422	0	0	0.084764	0.1009	0	0.409973	0.056937	0.041199	0.039711	0.251489	0.284752	0.120757	0.0282547	0.170291	0.045949
TCONS_00001241	Potri.001G058200	Potri.001G058200-AS2	antisense	protein_coding	Chr01	4417312	4421133	+	4	2999	115	0.388463	1.54609	3.13913	2.41925	3.29484	3.10954	3.03982	2.18859	3.88269	2.26435	1.17471	1.05938	0.935415	0.228073	0.516506	0.509741	0.353588	0.479136	0	2.36816	3.14807	2.77854	1.0565	0.418107	0.277575
TCONS_00001242	Potri.001G058200	Potri.001G058200-AS1	antisense	protein_coding	Chr01	4417312	4421133	+	4	2996	115	0.388184	0.235226	0.441211	0.217422	1.02378	0.999747	1.01144	0.076312	0.46663	0.333253	0.468614	0.258294	0.193713	0	0.030486	0.059626	0.039946	0.081033	0.488946	0.297953	1.01165	0.292065	0.306874	0.0300373	0.203308
TCONS_00001253	Potri.001G059000	Potri.001G059000-OT1	sense_overlapping	protein_coding	Chr01	4529274	4535353	+	6	3019	93	0.405101	0	0	0	0.838503	0.996755	0.453021	0	0	0	0.275123	0.399792	0.268198	0	0	0	0.243967	0.595596	0.59828	0	0.76276	0	0.314371	0	0.479281
TCONS_00001330	Potri.001G062100	Potri.001G062100-OT1	sense_overlapping	protein_coding	Chr01	4817389	4820615	+	2	1817	116	0.394056	0.619328	1.37689	0.862943	1.1877	1.44629	1.53609	0.48296	0.41262	0.13298	0.587059	0.849538	0.628044	1.70714	2.07897	1.67233	1.92474	4.27057	3.36452	0.953054	1.39002	0.342853	0.688214	1.81948	3.18661
TCONS_00001336	Potri.001G062300	Potri.001G062300-OT2	sense_overlapping	protein_coding	Chr01	4832976	4835432	+	5	748	90	0.360963	0	0	0	2.93018	0	0.67372	0	0	0	0.822983	1.35685	0.575214	0	0	0	2.46016	1.55133	0	0	1.2013	0	0.918349	0	1.33716
TCONS_00001337	Potri.001G062300	Potri.001G062300-OT1	sense_overlapping	protein_coding	Chr01	4832976	4835432	+	2	2171	99	0.303086	0	0	0	1.91056	3.07749	2.33261	0	0	0	1.23886	0.833464	0.72308	0	0	0	0.894626	1.11208	0.872406	0	2.44022	0	0.9318	0	0.959703
TCONS_00001338	Potri.001G062300	Potri.001G062300-OT3	sense_overlapping	protein_coding	Chr01	4832976	4836681	+	5	731	89	0.389877	0	0	0	3.82194	5.40161	4.36676	0	0	0	1.87755	1.562	1.16956	0	0	0	2.2033	2.02837	2.27033	0	4.5301	0	1.53637	0	2.16733
TCONS_00001363	Potri.001G063200	Potri.001G063200-OT1	sense_overlapping	protein_coding	Chr01	4978543	4982831	+	2	587	67	0.356048	0	0	0	0.232938	0.699246	0.600503	0	0	0	0.358062	0.205125	0.284382	0	0	0	0.486161	0.309095	0.562857	0	0.510896	0	0.282523	0	0.452704
TCONS_00001376	Potri.001G064700	Potri.001G064700-OT1	sense_overlapping	protein_coding	Chr01	5081406	5168470	+	2	271	89	0.387454	0	0	0	0.134825	0.382419	0	0	0	0	0	0	0	0	0	0	0.374366	0	0	0	0.172415	0	0	0	0.124789
TCONS_00001468	Potri.001G068700	Potri.001G068700-AS1	antisense	protein_coding	Chr01	5467401	5468661	+	2	339	71	0.424779	0	0.109133	0.206839	0.263593	0.189374	0	0.230663	0	0.348798	0	0.194222	0.201524	0	0	0.104031	0	0	0.403539	0.105324	0.150989	0.193154	0.131915	0.034677	0.134513
TCONS_00001570	XLOC_000668	LINC8	lincRNA	novel	Chr01	5834051	5834603	+	2	296	68	0.429054	0.112151	0	0	0.176342	0	0	0.193208	0.661502	0	0	0	0	0.160229	0	0	0	0	0	0.0373837	0.0587807	0.284903	0	0.0534097	0
TCONS_00001647	Potri.001G078100	Potri.001G078100-AS1	antisense	protein_coding	Chr01	6174250	6175401	+	3	944	84	0.409958	0.355769	1.03355	0.69781	0.560059	0.412182	0.673882	0.445089	0.497219	0.374378	0.639697	0.257495	0.392145	0.600671	0.786345	1.17176	0.358938	0.363955	0.549551	0.69571	0.548708	0.438895	0.429779	0.852925	0.424148
TCONS_00001850	Potri.001G088000	Potri.001G088000-AS1	antisense	protein_coding	Chr01	6962897	6966121	+	2	2216	507	0.430505	0.379889	0.346909	0.374428	0.365067	0.506718	0.277699	0.575351	0.357966	0.671938	0.206579	0.326168	0.249471	0.295074	0.156168	0.223872	0.489386	0.170905	0.18802	0.367075	0.383161	0.535085	0.260739	0.225038	0.28277
TCONS_00001919	Potri.001G091200	Potri.001G091200-OT1	sense_overlapping	protein_coding	Chr01	7170712	7174260	+	8	1022	207	0.396282	0	0.196652	0.213725	0.102902	0.154547	0.175708	0.213369	0	0.142314	0.083788	0.341993	0.337396	0.029371	0.080536	0.156326	0.129752	0.037881	0.150929	0.136792	0.144386	0.118561	0.254392	0.0887443	0.106187
TCONS_00001920	Potri.001G091200	Potri.001G091200-OT2	sense_overlapping	protein_coding	Chr01	7170921	7173473	+	7	710	118	0.433803	0.562673	0	0	0	0	0	0	0	0.253574	0.100563	0.070928	0	0	0	0	0	0	0	0.187558	0	0.0845247	0.0571637	0	0
TCONS_00001922	Potri.001G091200	Potri.001G091200-OT3	sense_overlapping	protein_coding	Chr01	7171232	7173473	+	6	1038	203	0.419075	0.140125	0	0	0.141258	0.259767	0.083858	0.090385	0.39558	0.182533	0.046569	0.059059	0.225924	0.079184	0	0	0	0.183027	0	0.0467083	0.161628	0.222833	0.110517	0.0263947	0.061009
TCONS_00002022	XLOC_000874	LINC9	lincRNA	novel	Chr01	7572094	7575179	+	2	2691	98	0.364177	13.7767	28.6065	14.7007	71.9481	80.4604	64.3125	0.753682	0.237523	0.853858	1.47737	0.550989	0.260311	15.65	1.28909	12.1487	14.8602	18.5415	16.4819	19.028	72.2403	0.615021	0.76289	9.69595	16.6279
TCONS_00002034	Potri.001G097100	Potri.001G097100-OT2	sense_overlapping	protein_coding	Chr01	7627343	7632340	+	4	3431	136	0.382104	0	0.036534	0.040256	0.923504	0.629816	1.07983	0.123363	0	0	1.02283	0.518307	0.818194	0	0.056853	0.061391	0.457717	0.575499	0.452375	0.0255967	0.877715	0.041121	0.786445	0.0394147	0.495197
TCONS_00002035	Potri.001G097100	Potri.001G097100-OT1	sense_overlapping	protein_coding	Chr01	7627343	7632340	+	5	3115	136	0.388764	0	0	0	0	0	0	0	0	0	0	0.344738	0	0	0	0	0	0	0	0	0	0	0.114913	0	0
TCONS_00002037	Potri.001G097100	Potri.001G097100-OT3	sense_overlapping	protein_coding	Chr01	7627395	7632340	+	4	1446	135	0.378976	0	0	0	0	0	0.697356	0	0	0	0	0.218453	0	0	0	0	0	0	0	0	0.232452	0	0.0728177	0	0
TCONS_00002222	XLOC_000947	LINC10	lincRNA	novel	Chr01	8302339	8303462	+	2	712	81	0.372191	0	0	0	0.388966	0.283582	0.138664	0	0	0	0.165613	0.19429	0.255251	0	0	0	0.166431	0.146253	0.162857	0	0.270404	0	0.205051	0	0.158514
TCONS_00002436	Potri.001G113300	Potri.001G113300-AS1	antisense	protein_coding	Chr01	9051103	9058508	+	2	1319	376	0.430629	0.346874	0.287255	0.367463	0.305814	0.590349	0.51119	0.201801	0.330032	0.253979	0.247929	0.217706	0.138355	0.271653	0.058337	0.305596	0.640111	0.467812	0.543268	0.333864	0.469118	0.261937	0.20133	0.211862	0.550397
TCONS_00002438	Potri.001G113400	Potri.001G113400-AS1	antisense	protein_coding	Chr01	9066067	9066527	+	2	372	79	0.360215	0	0	0	0	0	0	0	0	0.58586	0	0.058098	0.075277	0	0	0	0	0	0	0	0	0.195287	0.0444583	0	0
TCONS_00002576	Potri.001G118700	Potri.001G118700-AS1	antisense	protein_coding	Chr01	9524207	9525938	+	2	1034	206	0.403288	1.06028	0.351503	0.628024	0.249657	0.701964	0.298009	0.681804	1.5434	1.23818	0.96592	0.450656	1.61613	0.607127	0.579005	0.258549	0.951839	1.08701	0.618541	0.679935	0.416543	1.15446	1.0109	0.48156	0.885797
TCONS_00002577	Potri.001G118700	Potri.001G118700-AS2	antisense	protein_coding	Chr01	9524218	9525616	+	2	1012	233	0.387352	0	0	0	0	0	0	0	0	0	0	1.15369	0	0	0	0	0	0	0	0	0	0	0.384565	0	0
TCONS_00002619	XLOC_001120	LINC12	lincRNA	novel	Chr01	9775140	9776873	+	2	1632	68	0.333333	6.32679	10.6719	8.57624	0.060513	0	0	8.8712	8.23561	5.08725	0.01957	0	0	6.94028	6.76572	9.40434	0	0.021293	0	8.52499	0.020171	7.39802	0.00652333	7.70344	0.00709767
TCONS_00002620	XLOC_001120	LINC11	lincRNA	novel	Chr01	9775140	9776873	+	2	1559	68	0.331623	0.331507	1.49991	1.31545	0	0	0	1.05374	0.911494	0.676847	0	0	0	1.401	1.65121	1.52881	0	0	0	1.04895	0	0.880695	0	1.52701	0
TCONS_00002657	Potri.001G122500	Potri.001G122500-OT1	sense_overlapping	protein_coding	Chr01	9912574	9914358	+	2	1633	127	0.341702	0.270145	0.343617	0.29415	0	0	0	0.287511	0.352195	0	0	0	0	0.173127	0.181534	0.232594	0	0	0	0.302637	0	0.213235	0	0.195752	0
TCONS_00002740	Potri.001G126200	Potri.001G126200-AS1	antisense	protein_coding	Chr01	10239390	10239811	+	2	323	66	0.365325	0	0	0.058382	0	0.176627	0.209346	0	0.243218	0	0	0.372782	0.344524	0.138472	0	0	0.054594	0.323844	0	0.0194607	0.128658	0.0810727	0.239102	0.0461573	0.126146
TCONS_00002784	Potri.001G128200	Potri.001G128200-OT1	sense_overlapping	protein_coding	Chr01	10370595	10387196	+	2	489	77	0.294479	0.037495	0.116615	0	0.663331	2.04172	0.542603	0.066208	0	0.079615	0.451513	0.531292	0.115301	0.030693	0	0.035092	0.351955	0.372841	0.486089	0.05137	1.08255	0.0486077	0.366035	0.0219283	0.403628
TCONS_00002805	Potri.001G129500	Potri.001G129500-OT1	sense_overlapping	protein_coding	Chr01	10466071	10470194	+	2	997	89	0.391174	21.8089	22.796	26.8314	47.6698	39.7215	60.3354	26.7842	21.319	22.2915	35.8688	43.8048	47.2391	23.7704	31.935	34.1786	31.6825	56.9332	51.052	23.8121	49.2423	23.4649	42.3042	29.9613	46.5559
TCONS_00002809	Potri.001G130000	Potri.001G130000-OT1	sense_overlapping	protein_coding	Chr01	10499463	10502634	+	2	733	216	0.444748	0.249807	0.104425	0.112599	0.02709	0.148009	0.012978	0.04585	0.345843	0.376457	0.2578	0.092285	0.115123	0.10174	0.142238	0.096871	0.047312	0.046584	0.100621	0.15561	0.0626923	0.25605	0.155069	0.113616	0.064839
TCONS_00002819	Potri.001G130400	Potri.001G130400-OT1	sense_overlapping	protein_coding	Chr01	10522226	10525753	+	2	783	110	0.394636	0.380186	0.356219	0.484932	0.868854	1.27874	0.924177	0.472559	0.400314	0.315996	0.606373	0.5561	0.725481	0.271412	0.233352	0.526152	0.609246	0.882509	0.561018	0.407112	1.02393	0.39629	0.629318	0.343639	0.684258
TCONS_00002871	Potri.001G132800	Potri.001G132800-AS1	antisense	protein_coding	Chr01	10673371	10674241	+	2	276	68	0.402174	0.527471	0.153919	0.081754	0	0	0	0	0	0.236844	0	0	0	0.203018	0.247972	0.386334	0	0	0	0.254381	0	0.078948	0	0.279108	0
TCONS_00002995	Potri.001G138700	Potri.001G138700-OT1	sense_overlapping	protein_coding	Chr01	11145273	11147753	+	2	1429	94	0.358992	2.82373	2.99005	2.97472	4.59547	4.69692	3.61308	3.89882	5.0156	3.19509	3.89829	2.90781	2.53091	2.10734	1.46564	1.99182	4.10694	4.36338	3.33909	2.9295	4.30182	4.03651	3.11233	1.85493	3.93647
TCONS_00003010	XLOC_001318	LINC13	lincRNA	novel	Chr01	11179433	11180357	+	2	779	85	0.367137	0.50934	0.695179	0.262864	0	0	0	1.03111	0.487284	0.265746	0	0	0	0.633235	0.218401	0.329663	0	0	0	0.489128	0	0.594713	0	0.393766	0
TCONS_00003089	Potri.001G143600	Potri.001G143600-OT1	sense_overlapping	protein_coding	Chr01	11672083	11675087	+	2	2971	109	0.383373	1.03853	1.35075	1.00829	0.53256	1.03762	1.0411	1.84795	1.73202	0.951765	0.815127	0.746617	0.575613	0.672896	0.648759	0.603314	0.387457	0.628915	0.496643	1.13252	0.870428	1.51058	0.712452	0.641656	0.504338
TCONS_00003115	Potri.001G145100	Potri.001G145100-AS1	antisense	protein_coding	Chr01	11787505	11789087	+	2	536	106	0.369403	0.272521	0.642384	1.20883	1.32432	0.354792	0.283488	0.871971	1.32919	1.6139	1.1222	1.48079	0.922699	0.444291	0.826961	0.396763	0.521338	0.13054	0.288038	0.707911	0.654199	1.27169	1.17523	0.556005	0.313305
TCONS_00003177	XLOC_001394	LINC14	lincRNA	novel	Chr01	11960563	11961508	+	3	742	79	0.32345	0	0	0	1.39286	1.7394	2.17827	0	0	0	1.36514	1.22428	1.236	0	0	0	2.17235	2.45572	2.23308	0	1.77018	0	1.27514	0	2.28705
TCONS_00003195	Potri.001G147200	Potri.001G147200-AS1	antisense	protein_coding	Chr01	11979563	11984827	+	6	2907	107	0.382869	0	0	0	0	0	2.11377	0.760864	0.089797	0	0	1.80188	0	0	0	0.138875	0.071479	0	1.73303	0	0.70459	0.283554	0.600628	0.0462917	0.601502
TCONS_00003269	XLOC_001425	LINC15	lincRNA	novel	Chr01	12213750	12214770	+	3	715	80	0.406993	0.074025	0	0.121826	0	0	0	0.242699	0	0.08094	0.239609	0	0.064243	0.760867	0.186574	0.39095	0	0	0	0.0652837	0	0.10788	0.101284	0.44613	0
TCONS_00003389	Potri.001G154000	Potri.001G154000-OT1	sense_overlapping	protein_coding	Chr01	12687361	12706203	+	4	1471	104	0.443916	0	0	0	0.751284	0	0	0	0	0	0.335098	0	0	0	0	0	0.367946	0	0	0	0.250428	0	0.111699	0	0.122649
TCONS_00003595	Potri.001G160600	Potri.001G160600-AS1	antisense	protein_coding	Chr01	13385453	13386926	+	2	669	153	0.414051	0.191301	0.200271	0	0.022558	0.045634	0	0.276132	0.087989	0.176942	0.122883	0.101114	0.042139	0	0.108275	0.265169	0.085156	0.069316	0.086131	0.130524	0.0227307	0.180354	0.088712	0.124481	0.080201
TCONS_00003634	Potri.001G162100	Potri.001G162100-AS1	antisense	protein_coding	Chr01	13536906	13538590	+	2	1229	165	0.393816	0.627587	0.083591	0.280266	1.40396	1.07826	2.18132	1.61833	0	1.48211	4.44935	0.876391	6.58191	0	0	0	0	0.43998	0.2311	0.330481	1.55451	1.03348	3.96922	0	0.223693
TCONS_00003636	Potri.001G162100	Potri.001G162100-AS2	antisense	protein_coding	Chr01	13537002	13538741	+	2	1515	150	0.388119	0.035259	0.044267	0.021074	0.075585	0.033698	0.146457	0.070544	0.350664	0.133697	0.552388	4.71801	0.331161	0.15672	0.051216	0.023435	0.185131	0.013871	0.018747	0.0335333	0.0852467	0.184968	1.86718	0.0771237	0.072583
TCONS_00003721	Potri.001G165100	Potri.001G165100-OT1	sense_overlapping	protein_coding	Chr01	13841512	13854094	+	2	866	142	0.384527	0	0	0	0	0	0	0.614466	0.241044	0	0	0	0	0	0	0	0	0	0	0	0	0.28517	0	0	0
TCONS_00003843	XLOC_001641	LINC16	lincRNA	novel	Chr01	14511019	14511672	+	2	502	67	0.39243	4.51661	4.15881	5.21224	11.354	13.2076	15.6501	3.79106	3.33922	3.2921	11.5035	14.1114	17.6881	3.95392	4.3368	5.00818	20.4662	15.6225	21.4955	4.62922	13.4039	3.47413	14.4343	4.43297	19.1947
TCONS_00003978	XLOC_001717	LINC17	lincRNA	novel	Chr01	15420674	15421887	+	2	892	84	0.406951	0	0	0	0.111308	0.043068	0.210267	0	0	0	0.077707	0.237112	0.123679	0.066182	0	0	0.078812	0.118319	0.304602	0	0.121548	0	0.146166	0.0220607	0.167244
TCONS_00004004	Potri.001G179700	Potri.001G179700-AS1	antisense	protein_coding	Chr01	15543013	15545225	+	2	1009	264	0.400396	0.163788	0.112653	0.080692	0.15672	0.050846	0.167921	0.015743	0	0	0.02952	0.065813	0.097789	0.128999	0.120533	0.032501	0.45577	0.034954	0.122925	0.119044	0.125162	0.00524767	0.064374	0.094011	0.20455
TCONS_00004005	Potri.001G179700	Potri.001G179700-AS2	antisense	protein_coding	Chr01	15543452	15545225	+	2	579	118	0.397237	0	0	0.048691	0.206576	0.042984	0	0.249434	0	0.13607	0.036094	0	0	0.104926	0.048399	0.093204	0.0849	0.332032	0.222318	0.0162303	0.0831867	0.128501	0.0120313	0.0821763	0.213083
TCONS_00004064	Potri.001G183100	Potri.001G183100-OT1	sense_overlapping	protein_coding	Chr01	15976225	15977108	+	2	683	99	0.36164	6.31857	8.24536	9.20268	6.96178	6.09868	6.24761	7.98575	8.65102	7.98712	5.47206	4.99619	5.01114	5.4251	6.82181	7.94357	5.14535	6.33371	5.99734	7.9222	6.43602	8.20796	5.15979	6.73016	5.82547
TCONS_00004109	Potri.001G185500	Potri.001G185500-OT1	sense_overlapping	protein_coding	Chr01	16227739	16257311	+	2	271	62	0.380074	0	0.377785	0.181618	0.592724	1.15903	0.841431	0.30866	0.196654	0.458689	0.858439	0	0.208723	0.049476	0.071341	0.064194	0.375891	0.352905	0	0.186468	0.864395	0.321334	0.355721	0.0616703	0.242932
TCONS_00004112	XLOC_001787	LINC18	lincRNA	novel	Chr01	16262787	16263342	+	2	445	86	0.402247	0.135808	0.405078	0.172247	0.356986	0.476112	0.32451	0.13236	0.157622	0	0.115458	0.099957	0	0.381064	0.272313	0.463515	0	0.551639	0	0.237711	0.385869	0.0966607	0.071805	0.372297	0.18388
TCONS_00004127	Potri.001G186500	Potri.001G186500-AS1	antisense	protein_coding	Chr01	16438378	16438899	+	3	271	61	0.431734	0	0.101623	0	0	0	0	0	0	0	0	0	0.104026	0.032148	0.231934	0	0.156918	0	0.432683	0.0338743	0	0	0.0346753	0.0880273	0.196534
TCONS_00004155	Potri.001G187100	Potri.001G187100-AS1	antisense	protein_coding	Chr01	16496630	16497396	+	2	605	69	0.381818	0	0	0	0.426906	0	0.063745	0	0	0.173764	0.097742	0.055905	0.148803	0	0	0	0	0	0	0	0.16355	0.0579213	0.100817	0	0
TCONS_00004156	Potri.001G187100	Potri.001G187100-AS2	antisense	protein_coding	Chr01	16498225	16498532	+	2	205	62	0.404878	0	0	0	0.384878	0.079691	0	0	0	0	0.145635	0	0.067384	0	0	0	0	0	0	0	0.154856	0	0.0710063	0	0
TCONS_00004318	Potri.001G196100	Potri.001G196100-OT1	sense_overlapping	protein_coding	Chr01	18317443	18319194	+	2	498	108	0.419679	0	0	3.12773	0	0	0	0	0	0	0	0	0	0	0	0	0	0	0	1.04258	0	0	0	0	0
TCONS_00004398	Potri.001G198200	Potri.001G198200-AS1	antisense	protein_coding	Chr01	19161437	19179058	+	2	271	51	0.287823	0	0.134634	0	0	0.292936	0.282247	0	0	0	0	0	0	0.162826	0.203084	0	0.254205	0	0	0.044878	0.191728	0	0	0.12197	0.084735
TCONS_00004426	Potri.001G199700	Potri.001G199700-OT1	sense_overlapping	protein_coding	Chr01	19394485	19395903	+	2	285	50	0.378947	0.113228	0	0.212122	0.412422	0.201976	0.271755	0.222088	0.23223	0	0.202329	0	0.31479	0.187479	0.773337	0.135785	0.932058	1.63383	1.72891	0.10845	0.295384	0.151439	0.172373	0.365534	1.4316
TCONS_00004438	Potri.001G200100	Potri.001G200100-AS1	antisense	protein_coding	Chr01	19470025	19471398	+	2	906	144	0.4117	0	0	0	0	0.104566	0	0	0	0.373892	0	0	0	0	0.246419	0	0	0	0	0	0.0348553	0.124631	0	0.0821397	0
TCONS_00004471	XLOC_001987	LINC19	lincRNA	novel	Chr01	19714288	19714994	+	2	552	91	0.358696	0.098762	0.207536	0.185955	0	0	0	0.060884	0.142318	0.071482	0	0	0.025535	0.702224	0.06724	0.575214	0	0	0	0.164084	0	0.0915613	0.00851167	0.448226	0
TCONS_00004513	Potri.001G203800	Potri.001G203800-OT1	sense_overlapping	protein_coding	Chr01	20061907	20210406	+	2	900	114	0.44	0.166511	0.133762	0.196915	0.692728	2.59816	0.839331	0	0	0.058603	0.208421	0.070652	0.015557	0	0.014523	0	0.133625	0.138791	0.028952	0.165729	1.37674	0.0195343	0.09821	0.004841	0.100456
TCONS_00004517	Potri.001G203700	Potri.001G203700-OT1	sense_overlapping	protein_coding	Chr01	20090086	20144852	+	2	341	65	0.369501	0	1.18731	0.308922	0	0	0	0.017905	0.288854	0.115713	0	0	0	0.618692	0.896179	0.169461	0	0	0	0.498743	0	0.140824	0	0.561444	0
TCONS_00004540	Potri.001G205000	Potri.001G205000-OT1	sense_overlapping	protein_coding	Chr01	20387425	20389058	+	3	1112	60	0.32464	0	0	0	0	0.349829	0.201644	0	0	0	0.181076	0.01665	0.087257	0	0	0	0.366569	0.034974	0	0	0.183824	0	0.0949943	0	0.133848
TCONS_00004566	Potri.001G205500	Potri.001G205500-AS1	antisense	protein_coding	Chr01	20509914	20510335	+	2	294	59	0.414966	0	0	0	0.100577	0.075507	0	0.132449	0.228293	0.279606	0.128707	0.345128	0	0.122197	0.13152	0	0.112443	0.250578	0	0	0.0586947	0.213449	0.157945	0.0845723	0.121007
TCONS_00004665	Potri.001G209800	Potri.001G209800-AS1	antisense	protein_coding	Chr01	21055122	21059236	+	2	501	122	0.457086	0	0.058566	0.043043	0.079271	0.076425	0.403363	0.134164	0	0.706464	0.050618	0.06751	0.05627	0.08712	0.153587	0	0	0.04643	0.098941	0.0338697	0.186353	0.280209	0.0581327	0.0802357	0.048457
TCONS_00004930	XLOC_002185	LINC20	lincRNA	novel	Chr01	22619691	22620186	+	2	366	94	0.535519	0	0.459051	0.098423	0	0	0	0	0	0	0	0	0	0	0	0	0	0	0	0.185825	0	0	0	0	0
TCONS_00004947	Potri.001G221100	Potri.001G221100-AS1	antisense	protein_coding	Chr01	22697032	22781413	+	2	497	141	0.448692	0	0.150417	0	0	0	0	0	0	0	0	0	0	5.73302	7.04217	7.60235	10.6837	7.9935	5.93516	0.050139	0	0	0	6.79251	8.20411
TCONS_00004953	Potri.001G221400	Potri.001G221400-AS1	antisense	protein_coding	Chr01	22755901	22863430	+	3	427	142	0.503513	0	0	0	0	0	0	0	0	0	0	0	0	0.825108	1.31855	1.30091	8.99828	2.14611	2.17221	0	0	0	0	1.14819	4.43887
TCONS_00004962	Potri.001G222000	Potri.001G222000-OT1	sense_overlapping	protein_coding	Chr01	22842498	22980882	+	3	562	122	0.384342	0	0	0	0	0	0	0	0	0	0	0	0	1.71716	5.29511	1.38469	2.98781	3.22593	2.53088	0	0	0	0	2.79899	2.91487
TCONS_00005030	Potri.001G226600	Potri.001G226600-OT1	sense_overlapping	protein_coding	Chr01	23793921	23819449	+	2	575	78	0.365217	0.067036	0.085303	0.006706	0	0.105389	0.066856	0.213969	0.026652	0	0	0	0	0.524204	0.856068	8.38766	0.068355	0	0.04532	0.053015	0.057415	0.080207	0	3.25598	0.0378917
TCONS_00005108	Potri.001G230700	Potri.001G230700-OT1	sense_overlapping	protein_coding	Chr01	24269461	24275477	+	3	1331	102	0.404959	0.119299	0.290225	0	0	0	0	0	0.103491	0.452244	0	0	0	0.100607	0	0.036413	0	0	0	0.136508	0	0.185245	0	0.0456733	0
TCONS_00005110	Potri.001G230800	Potri.001G230800-AS1	antisense	protein_coding	Chr01	24285956	24286748	+	2	543	134	0.436464	0	0.35241	0	0	0	0	0	0	0	0	0	0	0	0	0	0	0	0	0.11747	0	0	0	0	0
TCONS_00005133	Potri.001G232100	Potri.001G232100-OT1	sense_overlapping	protein_coding	Chr01	24342518	24404224	+	2	1021	230	0.412341	0.116728	0.104399	0.034592	0.044693	0.118449	0.090793	1.12092	2.08036	2.71245	3.90346	5.00042	2.0315	0	0	0	0	0	0	0.0852397	0.084645	1.97125	3.64513	0	0
TCONS_00005135	Potri.001G232100	Potri.001G232100-OT2	sense_overlapping	protein_coding	Chr01	24363697	24424577	+	2	317	105	0.466877	0.162785	0.294209	0.39669	0.593842	0.177481	0.090085	0	0.070681	0	0.07996	0.192053	0.056593	0.040488	0.150326	0.127837	0.111254	0.29951	0.187825	0.284561	0.287136	0.0235603	0.109535	0.106217	0.19953
TCONS_00005163	Potri.001G233300	Potri.001G233300-OT1	sense_overlapping	protein_coding	Chr01	24521708	24522977	+	3	964	117	0.341286	4.71397	6.14184	5.92699	1.59027	1.87749	1.46409	3.69678	4.40743	3.89365	1.37723	0.988524	1.18539	2.48429	3.99579	3.17436	1.70858	1.9796	1.45067	5.59427	1.64395	3.99929	1.18371	3.21815	1.71295
TCONS_00005168	XLOC_002302	LINC21	lincRNA	novel	Chr01	24539506	24541431	+	2	1811	108	0.38487	0.881458	0.732185	0.671766	0.268347	0.216569	0.17526	2.09152	1.78931	1.4985	0.110876	0.110252	0.054328	0.17803	0.123409	0.502248	0.125478	0.131206	0.095187	0.761803	0.220059	1.79311	0.0918187	0.267896	0.11729
TCONS_00005179	XLOC_002308	LINC22	lincRNA	novel	Chr01	24609202	24609681	+	2	211	53	0.402844	0.184222	0	0	0	0.542578	0.133338	0	0.072587	0.37401	0.177142	0.148472	0.240493	0.08879	0	0	0	0.082902	0.1803	0.0614073	0.225305	0.148866	0.188702	0.0295967	0.087734
TCONS_00005281	Potri.001G240200	Potri.001G240200-AS1	antisense	protein_coding	Chr01	25117096	25118215	+	2	594	160	0.430976	0.966769	0.744172	0.526534	0.900378	1.37492	0.730197	0.777399	0.428329	0.635491	1.06367	1.8946	1.6785	0.784468	0.754676	0.928226	1.86293	1.21825	1.03856	0.745825	1.00183	0.61374	1.54559	0.822457	1.37325
TCONS_00005356	Potri.001G242700	Potri.001G242700-OT1	sense_overlapping	protein_coding	Chr01	25389740	25390776	+	3	483	119	0.424431	0	0	0	0.136	0.258464	0	0	0	0	0.130986	0.266514	0.375947	0	0	0	0	0.069264	0.103406	0	0.131488	0	0.257816	0	0.0575567
TCONS_00005411	Potri.001G245400	Potri.001G245400-AS1	antisense	protein_coding	Chr01	25602750	25603552	+	2	686	110	0.432945	1.59369	0.862136	2.47472	4.56777	5.06668	4.56287	2.96006	0.518315	2.5224	3.2983	9.59178	16.071	0.579349	0	0.15509	0.113789	0	0	1.64352	4.73244	2.00026	9.65369	0.244813	0.0379297
TCONS_00005485	Potri.001G248500	Potri.001G248500-AS1	antisense	protein_coding	Chr01	25817422	25818923	+	3	953	129	0.422875	0.836022	0	0	0.273598	0.087833	0.147916	1.21863	0.516194	0.527349	0.370589	0	0	0.117552	0	0.128155	0.121412	0.27089	0.061246	0.278674	0.169782	0.754058	0.12353	0.0819023	0.151183
TCONS_00005486	Potri.001G248500	Potri.001G248500-AS2	antisense	protein_coding	Chr01	25817498	25818923	+	3	1190	160	0.410084	0	0.208217	0.06187	0	0.2103	0.343253	0.796126	1.01541	0	0.435704	0.711411	1.13862	0	0.112751	0	0	0	0	0.090029	0.184518	0.603847	0.761912	0.0375837	0
TCONS_00005597	XLOC_002500	LINC23	lincRNA	novel	Chr01	26323196	26323949	+	2	338	74	0.428994	0.215539	0	0.209946	0.350147	0.113281	0.212589	0	0	0.347884	0	0	0	0.088218	0	0	0	0.312598	0	0.141828	0.225339	0.115961	0	0.029406	0.104199
TCONS_00005634	Potri.001G254200	Potri.001G254200-OT1	sense_overlapping	protein_coding	Chr01	26392425	26393890	+	2	1208	110	0.356788	0.808782	1.03501	1.02735	0.031671	0	0	0.693631	0.536026	0.784641	0	0	0	0.47579	0.565825	0.670276	0	0.090956	0.053568	0.957049	0.010557	0.671433	0	0.57063	0.0481747
TCONS_00005671	Potri.001G255200	Potri.001G255200-OT2	sense_overlapping	protein_coding	Chr01	26486965	26489660	+	3	2443	87	0.366762	0	0	0	0.024426	0.01821	0.070928	0	0.032427	0	0	0	0	0	0	0	1.48329	1.73218	1.40171	0	0.0378547	0.010809	0	0	1.53906
TCONS_00005672	Potri.001G255200	Potri.001G255200-OT1	sense_overlapping	protein_coding	Chr01	26486965	26489660	+	4	1742	87	0.377727	0	0	0	0	0	0	0	0	0	0	0	0	0	0	0	0.655496	0.12354	0.688022	0	0	0	0	0	0.489019
TCONS_00005722	Potri.001G257200	Potri.001G257200-OT1	sense_overlapping	protein_coding	Chr01	26667917	26672803	+	9	2376	535	0.420034	0.512263	0	0.065199	0.329009	0	0	1.34194	0.364936	1.03625	0.769252	1.53566	0.714948	0	0.014959	0	0	0.193697	0.251543	0.192487	0.10967	0.914374	1.00662	0.00498633	0.148413
TCONS_00005724	Potri.001G257200	Potri.001G257200-OT2	sense_overlapping	protein_coding	Chr01	26667969	26672803	+	9	2275	535	0.422857	0	0	0	0	0	0	0	0	0.644647	0	0	0	0	0	0	0	0	0	0	0	0.214882	0	0	0
TCONS_00005725	Potri.001G257200	Potri.001G257200-OT3	sense_overlapping	protein_coding	Chr01	26668057	26673336	+	9	2028	535	0.426529	0	0	0	0	0	0	0	0	0	0	0	0	0	0	0	0.51145	0	0	0	0	0	0	0	0.170483
TCONS_00005736	Potri.001G257600	Potri.001G257600-AS1	antisense	protein_coding	Chr01	26694380	26695566	+	2	350	62	0.437143	0.127823	0.394381	0.178652	0	0	0	0.287109	0.241443	0	0	0	0	0.385941	0.238261	0.080283	0	0	0	0.233619	0	0.176184	0	0.234828	0
TCONS_00005753	Potri.001G258900	Potri.001G258900-AS1	antisense	protein_coding	Chr01	26796912	26799909	+	3	2383	702	0.425514	4.13415	2.70905	4.21385	0.915288	0.489257	0.751033	1.95777	1.18081	2.69936	0.609522	0.889114	0.721242	1.86467	0.800326	1.12673	1.26108	0.644679	1.01692	3.68568	0.718526	1.94598	0.739959	1.26391	0.974225
TCONS_00005781	Potri.001G259800	Potri.001G259800-OT1	sense_overlapping	protein_coding	Chr01	26886777	26929211	+	2	297	99	0.515152	0	0	0	0	0	0	0	0.250729	0	0	0	0	7.13519	2.27014	1.22781	0.481801	0.169496	0	0	0	0.0835763	0	3.54438	0.217099
TCONS_00005782	XLOC_002578	LINC25	lincRNA	novel	Chr01	26886822	26888179	+	3	1083	273	0.430286	0	0	0	0	0	0	0	0	0.012384	0	0	0	0	0.293862	0.088333	5.85971	7.14475	0.502498	0	0	0.004128	0	0.127398	4.50232
TCONS_00005783	XLOC_002578	LINC24	lincRNA	novel	Chr01	26886822	26888179	+	3	1062	266	0.43032	0	0	0	0	0	0	0	0	0	0	0	0	0.300063	0	0	3.46911	3.77528	0	0	0	0	0	0.100021	2.4148
TCONS_00005784	XLOC_002578	LINC28	lincRNA	novel	Chr01	26887039	26888179	+	4	752	179	0.409574	0	0	0	0	0	0	0.014728	0	0	0	0	0	4.25943	20.3103	13.1592	0	0	0	0	0	0.00490933	0	12.5763	0
TCONS_00005785	XLOC_002578	LINC27	lincRNA	novel	Chr01	26887039	26888179	+	3	659	148	0.39302	0	0	0	0	0	0	0	0	0	0	0	0	3.47178	0	0	0	0	0	0	0	0	0	1.15726	0
TCONS_00005786	XLOC_002578	LINC26	lincRNA	novel	Chr01	26887039	26888179	+	4	845	210	0.421302	0	0	0	0	0	0	0.034079	0	0	0	0	0	1.28111	1.97412	0.289024	0	0	0	0	0	0.0113597	0	1.18142	0
TCONS_00005787	XLOC_002578	LINC29	lincRNA	novel	Chr01	26887380	26888179	+	3	597	127	0.39531	0	0	0	0	0	0	0.019516	0	2.09396	0	0	0	0.226458	4.9e-05	0	0	0	0	0	0	0.704493	0	0.0755023	0
TCONS_00005788	XLOC_002578	LINC30	lincRNA	novel	Chr01	26887395	26888179	+	3	417	67	0.352518	0	0	0	0	0	0	0	0	0	0	0	0	0	0	0	0	0	26.3293	0	0	0	0	0	8.77642
TCONS_00005790	Potri.001G260300	Potri.001G260300-OT1	sense_overlapping	protein_coding	Chr01	26891148	26979401	+	4	391	78	0.386189	0	0	0	0	0	0	0	0	0.097552	0	0	0	0.130206	2.32858	0.546927	0	0	0	0	0	0.0325173	0	1.0019	0
TCONS_00005797	XLOC_002582	LINC31	lincRNA	novel	Chr01	26952926	26958060	+	2	292	56	0.386986	0.897717	0.611648	0.396918	0.118423	0.340711	0.429096	0.484363	1.45779	0.826096	0	0.017632	0	1.63413	1.77303	2.30279	0.319663	0.761278	1.33476	0.635428	0.296077	0.922748	0.00587733	1.90331	0.805233
TCONS_00005799	XLOC_002584	LINC32	lincRNA	novel	Chr01	26958182	26958491	+	2	230	76	0.443478	0	0	0.353315	0	0	0	0	0	0.082347	0	0	0	0	0.083498	0.129955	0	0	0	0.117772	0	0.027449	0	0.071151	0
TCONS_00005802	Potri.001G260600	Potri.001G260600-OT1	sense_overlapping	protein_coding	Chr01	26961592	26994890	+	3	667	101	0.376312	0.511324	0.566085	0.820851	0.709196	0.574931	0.854259	0.733712	1.5699	0.790862	1.63945	1.0022	0.840093	0.368031	0.565041	0.859107	0.572249	0.79517	0.602012	0.632753	0.712795	1.03149	1.16058	0.597393	0.656477
TCONS_00005847	Potri.001G263100	Potri.001G263100-OT1	sense_overlapping	protein_coding	Chr01	27177869	27179855	+	3	771	173	0.417639	0.036889	0	0	7.20814	7.48538	5.77406	0	0	0	9.99497	18.4505	13.6	0	0	0	9.72269	7.51989	8.40815	0.0122963	6.82252	0	14.0152	0	8.55024
TCONS_00006071	XLOC_002697	LINC33	lincRNA	novel	Chr01	28061583	28062239	+	2	540	114	0.405556	0	0.048709	0	0	0	0	0	0	0	0	0	0	0.044242	0.727271	0.135439	0.033401	0	0	0.0162363	0	0	0	0.302317	0.0111337
TCONS_00006123	Potri.001G276000	Potri.001G276000-OT1	sense_overlapping	protein_coding	Chr01	28243871	28247262	+	3	825	194	0.444848	1.20546	0.852647	0.877665	0.597085	0.713001	0.207554	1.19649	1.09946	0.738622	0.139768	0.339592	0.273141	0.579614	0.419633	0.480721	0.261907	0.182261	0.537882	0.978591	0.50588	1.01152	0.250834	0.493323	0.32735
TCONS_00006124	Potri.001G276000	Potri.001G276000-OT2	sense_overlapping	protein_coding	Chr01	28243871	28247770	+	3	823	193	0.443499	0	0	0.004977	0	0.007599	0	0	0	0	0	0	0	0	0.007674	0	0	0.484596	0	0.001659	0.002533	0	0	0.002558	0.161532
TCONS_00006175	Potri.001G277700	Potri.001G277700-AS1	antisense	protein_coding	Chr01	28412175	28413601	+	2	607	126	0.423394	0	0	0	0	0.211848	0	0	0	0	0.231239	0.233927	0.131631	0	0	0	0.13618	0.197296	0.553618	0	0.070616	0	0.198932	0	0.295698
TCONS_00006176	Potri.001G277800	Potri.001G277800-AS2	antisense	protein_coding	Chr01	28415544	28416594	+	2	635	136	0.437795	1.14728	0.962773	0.780452	0.62522	0.602373	0.302858	0.791422	0.561399	0.458997	0.272985	0	0.177582	1.08284	0.68741	1.27383	0.388592	0.346186	0.570824	0.963501	0.51015	0.603939	0.150189	1.01469	0.435201
TCONS_00006177	Potri.001G277800	Potri.001G277800-AS1	antisense	protein_coding	Chr01	28415544	28416594	+	2	640	138	0.439063	0	0.475154	0.777178	0	0	0	0	0	0	0	0.264063	0	0	0.343034	0.475968	0	0.344398	0.227563	0.417444	0	0	0.088021	0.273001	0.190654
TCONS_00006233	Potri.001G279600	Potri.001G279600-OT1	sense_overlapping	protein_coding	Chr01	28627156	28630512	+	5	1194	180	0.433836	0.733309	0.284634	0.725089	0.264321	0.286259	0.257105	0.669628	0.494762	0.347213	0.403074	0.282988	0.210244	0.436438	0.253745	0.327281	0.275781	0.24217	0.226963	0.581011	0.269228	0.503868	0.298769	0.339155	0.248305
TCONS_00006260	Potri.001G280900	Potri.001G280900-OT1	sense_overlapping	protein_coding	Chr01	28751110	28752118	+	2	451	89	0.370288	0	0	0	0.923196	1.32351	1.38281	0	0	0	0.374883	0.798755	0.767651	0	0	0	0.532569	0.714725	0.715824	0	1.20984	0	0.647096	0	0.654373
TCONS_00006280	Potri.001G282000	Potri.001G282000-OT1	sense_overlapping	protein_coding	Chr01	28835560	28836304	+	2	530	81	0.443396	2.80042	4.82857	3.07492	0	0	0	0.739126	0	0.281625	0	0	0	3.04256	9.89172	11.7614	0	0.221822	0.163226	3.56797	0	0.34025	0	8.23188	0.128349
TCONS_00006317	XLOC_002799	LINC34	lincRNA	novel	Chr01	29004072	29004360	+	2	207	68	0.425121	0	0	0.086139	0	0.150041	0.04223	0	0	0	0	0	0	0	0.184306	0.364466	0	0	0	0.028713	0.0640903	0	0	0.182924	0
TCONS_00006323	XLOC_002805	LINC35	lincRNA	novel	Chr01	29106678	29107920	+	2	484	57	0.417355	0.075092	0.027289	0.210339	0	0	0	0.759191	0.445201	0.198799	0	0	0	0	0	0.045969	0	0	0	0.10424	0	0.46773	0	0.015323	0
TCONS_00006461	XLOC_002848	LINC40	lincRNA	novel	Chr01	29509135	29511280	+	2	1694	78	0.348288	14.0609	10.8156	12.7571	0.023366	0	0	12.2336	12.0594	11.2298	0	0.039932	0	8.14251	5.6487	7.22226	0	0	0	12.5445	0.00778867	11.8409	0.0133107	7.00449	0
TCONS_00006462	XLOC_002848	LINC39	lincRNA	novel	Chr01	29509135	29511280	+	3	781	69	0.37388	0.662055	0.563416	0.8842	0	0	0	0.43862	1.10663	0.845738	0	0	0	0.305359	0.624164	0.559551	0	0	0	0.703224	0	0.796997	0	0.496358	0
TCONS_00006463	XLOC_002848	LINC36	lincRNA	novel	Chr01	29509135	29511280	+	2	1233	70	0.351176	2.13853	2.23576	2.566	0	0	0	2.14538	2.20433	1.39002	0	0	0	1.28527	0.977683	1.8441	0	0	0	2.31343	0	1.91324	0	1.36902	0
TCONS_00006464	XLOC_002848	LINC38	lincRNA	novel	Chr01	29509135	29511280	+	3	840	72	0.377381	1.06788	0.91045	0.509233	0	0	0	0.606062	1.55032	1.64244	0	0	0	0.040557	0.05678	0.367939	0	0	0	0.829187	0	1.26627	0	0.155092	0
TCONS_00006465	XLOC_002848	LINC37	lincRNA	novel	Chr01	29509135	29511280	+	3	767	72	0.376793	0	0.219168	0.560869	0	0	0	0.187819	0.166747	0.22501	0	0	0	0.167828	0.310172	0.282861	0	0	0	0.260012	0	0.193192	0	0.25362	0
TCONS_00006466	XLOC_002848	LINC41	lincRNA	novel	Chr01	29509136	29511280	+	2	1291	72	0.354764	1.8894	3.07055	2.84155	0	0	0	4.7922	5.26032	3.4361	0.040335	0	0	2.34944	2.01339	2.30037	0	0	0	2.6005	0	4.49621	0.013445	2.22107	0
TCONS_00006512	Potri.001G291000	Potri.001G291000-OT1	sense_overlapping	protein_coding	Chr01	29637395	29687815	+	5	379	126	0.44591	0.241245	0.227038	0.364189	0.235541	0	0.217929	0	0.025954	0.126668	0	0	0	0.136052	0.051012	0.136611	0.343784	0	0	0.277491	0.151157	0.050874	0	0.107892	0.114595
TCONS_00006514	Potri.001G291000	Potri.001G291000-OT2	sense_overlapping	protein_coding	Chr01	29652354	29677352	+	5	451	150	0.430155	0.180778	0.116144	0.478573	0	0	0	0	0.12647	0.130069	0	0	0	0.854272	0.45983	0.334828	0.069944	0	0	0.258498	0	0.085513	0	0.549643	0.0233147
TCONS_00006565	XLOC_002883	LINC42	lincRNA	novel	Chr01	29820713	29822651	+	2	387	70	0.385013	0	0	0.172467	0	0	0	0	0.206067	0	0	0	0	0	0	0	0	0	0.30198	0.057489	0	0.068689	0	0	0.10066
TCONS_00006643	XLOC_002928	LINC43	lincRNA	novel	Chr01	30141130	30142787	+	2	561	97	0.461676	2.77764	2.97191	3.55958	12.5787	29.0532	45.24	50.5875	24.7727	17.4319	160.44	158.54	181.931	3.71698	1.26133	2.49219	3.96221	6.70948	3.83471	3.10304	28.9573	30.9307	166.97	2.49017	4.83547
TCONS_00006686	Potri.001G298900	Potri.001G298900-AS1	antisense	protein_coding	Chr01	30302532	30303009	+	2	380	107	0.373684	0.09618	0	0.095114	0	0	0	0	0	0	0	0	0	0.51346	0	0.088564	0	0.074421	0	0.0637647	0	0	0	0.200675	0.024807
TCONS_00006688	XLOC_002945	LINC44	lincRNA	novel	Chr01	30309092	30315713	+	2	1334	80	0.366567	0	0	0	1.07146	1.20215	1.62483	0	0	0	0.298923	0.445959	0.473868	0	0	0	0.356201	0.541052	0.348567	0	1.29948	0	0.40625	0	0.415273
TCONS_00006759	Potri.001G303200	Potri.001G303200-OT1	sense_overlapping	protein_coding	Chr01	30654659	30703605	+	3	627	176	0.429027	0	0.073404	0	0.093744	0.170343	0.276788	0	0	0	0	0.0215	0	0	0.084001	0.052454	0.0105	0	0	0.024468	0.180292	0	0.00716667	0.045485	0.0035
TCONS_00006955	XLOC_003068	LINC45	lincRNA	novel	Chr01	31728946	31730444	+	2	767	67	0.423729	1.91137	0	0	0	0	0	0	0	0	0	0	4.58041	0	0	0	0	0	0	0.637124	0	0	1.5268	0	0
TCONS_00006957	XLOC_003068	LINC46	lincRNA	novel	Chr01	31728949	31730444	+	2	1091	76	0.401467	2.40838	5.9572	0.939245	9.09323	1.30553	0.854287	1.44437	3.49415	2.82843	0.733188	3.79738	0.867321	0.414147	0.426601	0.911253	0.569362	0.630498	0.42022	3.10161	3.75102	2.58898	1.7993	0.584	0.540027
TCONS_00007026	Potri.001G316000	Potri.001G316000-AS1	antisense	protein_coding	Chr01	32153025	32154051	+	3	356	118	0.390449	0	0	0.151274	0	0.1011	0.192468	0	0	0	0.145948	0.089624	0.267658	0	0	0	0.680916	0	0	0.0504247	0.097856	0	0.167743	0	0.226972
TCONS_00007113	Potri.001G319800	Potri.001G319800-OT1	sense_overlapping	protein_coding	Chr01	32449961	32455254	+	2	267	63	0.28839	0.225882	1.42575	0.621568	0.622432	0.180337	0.376917	0.251648	0.394047	0.246812	0.06494	0.30909	0.22462	0.60485	0.160042	0.682932	0.304875	0.490478	0.582434	0.757734	0.393229	0.297502	0.19955	0.482608	0.459262
TCONS_00007135	Potri.001G320900	Potri.001G320900-AS1	antisense	protein_coding	Chr01	32568414	32570434	+	2	1946	385	0.389003	0.310114	0.178231	0.278981	0.287104	0.333902	0.139468	1.93906	1.20042	1.54926	2.48698	2.18518	1.68215	0.212547	0.110463	0.195881	0.1517	0.117072	0.121718	0.255775	0.253491	1.56291	2.1181	0.172964	0.130163
TCONS_00007152	Potri.001G321900	Potri.001G321900-AS1	antisense	protein_coding	Chr01	32643638	32644825	+	3	1028	64	0.374514	0	0	0	0.482219	0.440591	0.605766	0	0	0	0.814261	0.830736	0.687734	0	0	0.032579	0.987442	1.00325	1.15327	0	0.509525	0	0.777577	0.0108597	1.04799
TCONS_00007170	XLOC_003179	LINC47	lincRNA	novel	Chr01	32711891	32712804	+	2	888	74	0.441441	0.386528	0.342635	0.243534	0.107039	0.225221	0.129132	0.283474	0.222136	0.130934	0.077927	0.168351	0.165507	0.368009	0.215832	0.279602	0.248753	0.298387	0.21905	0.324232	0.153797	0.212181	0.137262	0.287814	0.255397
TCONS_00007312	Potri.001G328800	Potri.001G328800-AS1	antisense	protein_coding	Chr01	33296467	33297587	+	2	1071	109	0.381886	0.888591	0.214407	0.820691	0.83595	0.727526	0.859899	0.084955	0.048994	0.16579	0.17752	0.10209	0.177763	0.427422	0.343585	0.181558	0.179576	0.555202	0.375251	0.64123	0.807792	0.099913	0.152458	0.317522	0.37001
TCONS_00007315	Potri.001G329000	Potri.001G329000-AS1	antisense	protein_coding	Chr01	33300005	33301220	+	2	1006	128	0.412525	0.468042	0.094572	0.432242	0.186041	0.245144	0.399272	0.289741	0.104307	0.468711	0.075608	0.08394	0.164869	0.448637	0.455982	0.723124	0.281934	0.210178	0.248502	0.331619	0.276819	0.287586	0.108139	0.542581	0.246871
TCONS_00007385	Potri.001G333300	Potri.001G333300-AS1	antisense	protein_coding	Chr01	33655535	33656748	+	2	805	79	0.378882	0.482177	0.254201	0.475455	0.263247	0.158663	0.207083	21.1031	12.0268	10.6637	23.3151	35.5644	30.9448	0.162652	0.115104	0.086817	0	0.086802	0.107701	0.403944	0.209664	14.5978	29.9414	0.121524	0.0648343
TCONS_00007393	Potri.001G333800	Potri.001G333800-OT3	sense_overlapping	protein_coding	Chr01	33701497	33704170	+	4	991	98	0.401615	0	0.697834	0.369836	0.506006	0.535631	0.641028	0.565342	0.421233	0.740687	0.390577	0.133959	0.830211	0.601234	0.21294	0.623199	0.633472	0.532713	0.907548	0.35589	0.560888	0.575754	0.451582	0.479124	0.691244
TCONS_00007396	Potri.001G333800	Potri.001G333800-OT2	sense_overlapping	protein_coding	Chr01	33701497	33704170	+	2	2568	108	0.376168	0.744581	1.05584	1.08254	0.266701	0.27081	0.402143	0.672865	1.11298	0.819372	0.302195	0.140983	0.447797	0.713487	0.298811	0.517937	0.551425	0.570508	0.476802	0.960989	0.313218	0.868406	0.296992	0.510078	0.532912
TCONS_00007397	Potri.001G333800	Potri.001G333800-OT1	sense_overlapping	protein_coding	Chr01	33701497	33704170	+	5	1033	98	0.402711	0.205029	0.380806	0.291404	0.129313	0.139502	0.454757	0.154198	0.314938	0.233934	0.191745	0.136002	0.419095	0.33335	0.161748	0.242226	0.207822	0.503043	0	0.292413	0.241191	0.234357	0.248947	0.245775	0.236955
TCONS_00007421	Potri.001G334500	Potri.001G334500-AS1	antisense	protein_coding	Chr01	33770625	33772630	+	2	1600	362	0.43875	0.48642	0.249005	0.278606	0.437916	0.131299	0.260159	0.22884	0.123203	0.094635	0.097565	0.063417	0	0.159031	0.160986	0.055474	0.032372	0.033018	0	0.33801	0.276458	0.148893	0.0536607	0.125164	0.0217967
TCONS_00007457	Potri.001G336000	Potri.001G336000-AS1	antisense	protein_coding	Chr01	33913159	33918677	+	2	407	68	0.373464	1.64522	1.68477	2.39698	0	0	0.183406	0.633076	0.826908	1.14819	0	0	0	1.34514	1.19009	2.68296	0	0	0	1.90899	0.0611353	0.869392	0	1.7394	0
TCONS_00007477	Potri.001G337000	Potri.001G337000-OT1	sense_overlapping	protein_coding	Chr01	34028134	34031989	+	3	1300	374	0.437692	0.478692	0.235028	0.571715	0.380956	0.293549	0.459428	0.308333	0.152142	0.450833	0.338252	0.441688	0.524717	0.32065	0.162401	0.299411	0.569346	0.376848	0.148526	0.428478	0.377978	0.303769	0.434886	0.260821	0.364907
TCONS_00007481	Potri.001G337200	Potri.001G337200-OT1	sense_overlapping	protein_coding	Chr01	34047977	34050460	+	2	892	82	0.400224	1.83086	2.13114	2.22171	1.28916	1.83023	1.38286	3.23867	2.39272	2.14232	0.907761	1.09784	1.19509	1.90345	2.9813	2.59802	0.97451	0.993886	0.956204	2.06124	1.50075	2.59124	1.0669	2.49426	0.974867
TCONS_00007516	Potri.001G339000	Potri.001G339000-OT1	sense_overlapping	protein_coding	Chr01	34238140	34243378	+	11	2262	591	0.420424	0.236083	0.225195	0.512059	0.224978	0.108742	0.229386	0.725303	0.811959	1.15111	0.359099	0.529578	0.236047	0.364452	0.167877	0.157298	0.131383	0.015674	0.06929	0.324446	0.187702	0.896122	0.374908	0.229876	0.0721157
TCONS_00007518	Potri.001G339000	Potri.001G339000-OT2	sense_overlapping	protein_coding	Chr01	34238306	34241909	+	7	1449	436	0.431332	0.383789	0	0	0.081295	0.288242	0	0	0	0.212399	0	0.201659	0.40804	0	0	0	0	0	0	0.12793	0.123179	0.0707997	0.203233	0	0
TCONS_00007574	Potri.001G341500	Potri.001G341500-OT1	sense_overlapping	protein_coding	Chr01	34623911	34632053	+	13	1727	462	0.412855	0.464699	0.540596	0.591508	0.437927	0.490861	0.532969	0.384926	0.354585	0.523746	0.3101	0.394891	0.617202	0.75047	0.413237	0.378332	1.20989	0.692898	0.711629	0.532268	0.487252	0.421086	0.440731	0.514013	0.871474
TCONS_00007763	XLOC_003415	LINC48	lincRNA	novel	Chr01	35294242	35297205	+	2	1454	70	0.34663	0	0	0	0.392746	0.189815	0.753806	0	0	0	0.316229	0	0	0	0	0	0.345408	0.194892	0.652104	0	0.445456	0	0.10541	0	0.397468
TCONS_00007827	Potri.001G349200	Potri.001G349200-OT1	sense_overlapping	protein_coding	Chr01	35539386	35541542	+	4	422	103	0.43128	0.240343	0	0	0	0	0	0.079109	0.057569	0.416398	0.048406	0.149076	0.012693	0.098037	0	0.12199	0	0	0	0.0801143	0	0.184359	0.0700583	0.0733423	0
TCONS_00007951	Potri.001G353900	Potri.001G353900-OT1	sense_overlapping	protein_coding	Chr01	36162442	36163760	+	2	675	61	0.36	10.3647	11.1704	11.3987	84.8202	27.2151	84.9381	5.75782	9.26846	5.67112	20.9828	40.1761	34.8212	11.2954	7.28489	9.78795	72.6665	185.569	185.139	10.978	65.6578	6.89913	31.9934	9.45609	147.791
TCONS_00007955	XLOC_003499	LINC49	lincRNA	novel	Chr01	36182199	36194138	+	2	984	79	0.310976	1.32993	0.48449	0.669609	0.019777	0	0	0	0.119152	0.48427	0	0	0	1.74772	2.05215	1.08359	0.044562	0	0	0.828009	0.00659233	0.201141	0	1.62782	0.014854
TCONS_00007957	XLOC_003501	LINC50	lincRNA	novel	Chr01	36186346	36189681	+	2	931	78	0.340494	0.204032	0.58306	0.308119	0.04017	0.041127	0	0.296492	0.335116	0.345417	0	0	0.01514	0.519693	0.737757	0.741972	0.051091	0.035308	0.082006	0.36507	0.027099	0.325675	0.00504667	0.666474	0.056135
TCONS_00008040	XLOC_003534	LINC51	lincRNA	novel	Chr01	36630778	36632102	+	2	1184	65	0.380912	0	0	0	0.465686	0.6748	0.647758	0	0	0	1.03667	0.653122	0.554696	0	0	0	0.203543	0.382238	0.222278	0	0.596081	0	0.748163	0	0.269353
TCONS_00008041	Potri.001G357500	Potri.001G357500-AS1	antisense	protein_coding	Chr01	36633279	36634214	+	2	640	102	0.342187	0.425722	0.714007	0.665453	0.33003	1.05625	0.248394	1.254	1.81628	1.55736	0.681078	0.752339	0.553337	0.556577	0.240459	0.467645	0.264912	0.43098	0.244373	0.601727	0.544891	1.54255	0.662251	0.42156	0.313422
TCONS_00008202	Potri.001G364500	Potri.001G364500-OT1	sense_overlapping	protein_coding	Chr01	37510936	37792627	+	2	268	89	0.451493	0.170694	0.038947	0.061053	0	0	0	0	0	0.040338	0	0	0	0.408823	0.673303	0.099197	0	0	0	0.0902313	0	0.013446	0	0.393774	0
TCONS_00008227	Potri.001G365200	Potri.001G365200-OT1	sense_overlapping	protein_coding	Chr01	37791415	37848531	+	2	298	99	0.432886	0.030764	0.042809	0	0	0	0	0.056389	0	0	0	0	0	0.23168	0.504313	0.227568	0.002367	0	0	0.0245243	0	0.0187963	0	0.321187	0.000789
TCONS_00008228	Potri.001G364900	Potri.001G364900-AS1	antisense	protein_coding	Chr01	37791891	37801999	+	2	413	137	0.416465	0	0.023167	0.042007	0	0	0	0	0	0	0	0	0	0.172256	0.16145	0.337745	0.03153	0	0	0.0217247	0	0	0	0.223817	0.01051
TCONS_00008243	Potri.001G366200	Potri.001G366200-AS1	antisense	protein_coding	Chr01	37892686	37900307	+	2	421	140	0.484561	0.297402	0.523732	0.619275	0.340744	0.352804	0.137408	0.322387	0.470635	0.696686	0.663038	0.549668	0.419795	0.414552	0.289067	0.259785	0.182158	0.059746	0	0.480136	0.276985	0.496569	0.544167	0.321135	0.0806347
TCONS_00008265	Potri.001G366900	Potri.001G366900-AS1	antisense	protein_coding	Chr01	37974227	37974987	+	2	648	152	0.444444	0.969461	0.632369	0.783108	2.008	0.921574	1.86362	1.15327	0.675264	1.16906	1.19289	1.44947	1.69945	0.52639	0.407553	0.421328	1.71603	1.4086	1.35292	0.794979	1.59773	0.999197	1.44727	0.451757	1.49252
TCONS_00008283	XLOC_003645	LINC52	lincRNA	novel	Chr01	38023043	38023536	+	2	410	91	0.443902	3.12666	5.62859	7.7248	0.433956	0.490285	0.601376	3.27218	4.66021	3.86863	1.50659	1.11972	1.36991	0.14057	0.779631	0.662107	0.468801	0.917995	0.660325	5.49335	0.508539	3.93367	1.33207	0.527436	0.682374
TCONS_00008340	Potri.001G370100	Potri.001G370100-OT1	sense_overlapping	protein_coding	Chr01	38398147	38429838	+	4	681	198	0.444934	0.725154	0.296357	0.370811	0.255045	0	0.194434	0.376055	0.261933	0.677334	0.121325	0.625461	0.315305	0.393036	0.369067	0.54706	0.227328	0.127397	0.246988	0.464107	0.149826	0.438441	0.35403	0.436388	0.200571
TCONS_00008381	XLOC_003692	LINC53	lincRNA	novel	Chr01	38558178	38558707	+	2	509	49	0.357564	1.3578	0.921829	0.978027	0.805478	0.522304	0.814252	0.197423	0.116728	0.196386	0	0.032339	0.055755	0.200511	0.22562	0.700766	0.17322	0.068271	0.110064	1.08588	0.714011	0.170179	0.0293647	0.375632	0.117185
TCONS_00008516	Potri.001G377400	Potri.001G377400-AS1	antisense	protein_coding	Chr01	39284957	39289792	+	2	1792	459	0.476562	3.56337	1.90661	3.68951	1.97185	0.668134	0.899367	1.61814	1.54623	2.10384	0.71665	0.758429	0.779399	1.32667	1.27624	1.55387	1.32464	0.57677	1.05733	3.05316	1.17978	1.75607	0.751493	1.38559	0.986246
TCONS_00008528	XLOC_003764	LINC54	lincRNA	novel	Chr01	39509871	39516624	+	2	353	41	0.354108	0	0	0	0.226504	0.562945	0.304812	0	0	0	0	0	0	0	0	0	0.099575	0.149325	0.055362	0	0.364754	0	0	0	0.101421
TCONS_00008562	XLOC_003785	LINC55	lincRNA	novel	Chr01	39672954	39674415	+	2	735	71	0.337415	1.30732	2.31721	1.56295	0.733149	0.809432	0.939572	0.742414	1.1281	0.664061	0.458778	0.483333	0.585046	1.51374	1.37216	1.87735	0.828669	1.70619	1.61891	1.72916	0.827384	0.844859	0.509052	1.58775	1.38459
TCONS_00008570	XLOC_003793	LINC56	lincRNA	novel	Chr01	39706686	39707179	+	2	294	61	0.394558	0	0	0	0.535833	0.622521	1.67119	0	0	0	0	0	0	0	0	0	0.230719	0.146149	0	0	0.94318	0	0	0	0.125623
TCONS_00008583	Potri.001G382000	Potri.001G382000-AS1	antisense	protein_coding	Chr01	39774736	39792793	+	2	497	131	0.450704	0.073784	0	0.217685	0	0.075401	0	0	0.399143	0.31757	0.201615	0.635317	0.056723	0	0	0	0	0	0	0.0971563	0.0251337	0.238904	0.297885	0	0
TCONS_00008584	Potri.001G381900	Potri.001G381900-AS1	antisense	protein_coding	Chr01	39774964	39775858	+	2	741	213	0.475034	0.12372	0.079064	0.13478	0	0.051672	0	0.09071	0.398177	0	0.326471	0.172012	0.085576	0	0	0	0	0	0	0.112521	0.017224	0.162962	0.194686	0	0
TCONS_00008609	XLOC_003817	LINC57	lincRNA	novel	Chr01	39964413	39965294	+	2	494	57	0.380567	0.331569	0.347854	0.423868	0	0	0	0.064858	0	0	0	0	0.050643	0	0	0	0	0	0	0.367764	0	0.0216193	0.016881	0	0
TCONS_00008627	Potri.001G384900	Potri.001G384900-OT1	sense_overlapping	protein_coding	Chr01	40012241	40043095	+	4	365	121	0.49589	0.561612	0.561318	0	0	0.044058	0	0	0	0	0	0	0	0	0	0	0.085	0.048246	0.042477	0.37431	0.014686	0	0	0	0.0585743
TCONS_00008634	Potri.001G385300	Potri.001G385300-OT1	sense_overlapping	protein_coding	Chr01	40035638	40074286	+	2	728	100	0.350275	0.56517	0.730387	0.891671	0	0	0	1.03025	0.435998	0.215718	0	0	0	0.206715	0.561767	0.783544	0	0	0	0.729076	0	0.560655	0	0.517342	0
TCONS_00008689	Potri.001G386800	Potri.001G386800-OT1	sense_overlapping	protein_coding	Chr01	40271891	40277690	+	6	794	231	0.439547	0.590701	0.186458	0.543517	0.44083	0.900401	0.359591	0.371589	0.38662	0.544991	0.412081	0.605598	0.298244	0.250903	0.262973	0.221188	0.122149	0.198276	0.108462	0.440225	0.566941	0.4344	0.438641	0.245021	0.142962
TCONS_00008758	XLOC_003860	LINC58	lincRNA	novel	Chr01	40714266	40716003	+	4	227	75	0.60793	0	0	0	0	1.29021	0	0	0	0	0	0.160861	1.82927	0	0	0	1.8628	0	0	0	0.43007	0	0.663378	0	0.620933
TCONS_00008776	Potri.001G389300	Potri.001G389300-OT1	sense_overlapping	protein_coding	Chr01	40764532	40775341	+	2	227	44	0.370044	0.124904	0.126285	0.16179	0	0.337348	0.128181	0	0.110229	0.363476	0	0	0	0.360036	0.214983	0	0.54273	0.14258	0.191655	0.13766	0.155176	0.157902	0	0.191673	0.292322
TCONS_00008806	Potri.001G390900	Potri.001G390900-AS1	antisense	protein_coding	Chr01	40895866	40898768	+	2	1540	200	0.387013	0.047624	0.024852	0.044436	0.644118	0.545659	0.54902	0.32546	0.102883	0.177476	0.281555	0.503971	0.483155	0.038984	0	0.091294	0.773139	0.433229	0.593814	0.0389707	0.579599	0.20194	0.422894	0.043426	0.600061
TCONS_00008865	Potri.001G394100	Potri.001G394100-OT1	sense_overlapping	protein_coding	Chr01	41329309	41335707	+	11	1443	449	0.412335	0.431169	0.411299	0.39433	0.459958	0.389511	0.267083	0.218775	0.297744	0.330868	0.257498	0.317653	0.319356	0.300184	0.388008	0.286208	0.689303	0.351424	0.322509	0.412266	0.372184	0.282462	0.298169	0.3248	0.454412
TCONS_00008883	XLOC_003917	LINC60	lincRNA	novel	Chr01	41437688	41440363	+	2	905	111	0.351381	0.609476	1.95072	0.490227	0	0	0	0	0	0	0	0	0	0	0	0.770529	0	0	0	1.01681	0	0	0	0.256843	0
TCONS_00008884	XLOC_003917	LINC59	lincRNA	novel	Chr01	41437688	41440363	+	2	911	113	0.353458	0.450839	0.97637	0	0	0	0	0	0	0	0	0	0	0	0	0	0	0	0	0.475736	0	0	0	0	0
TCONS_00008901	XLOC_003926	LINC61	lincRNA	novel	Chr01	41688406	41695029	+	2	221	49	0.38914	1.13939	0.603227	0.403956	0	0	0	0.240915	0.581243	0.507063	0	0	0	0.591298	0.494562	0.556379	0	0	0	0.715523	0	0.443074	0	0.547413	0
TCONS_00008930	Potri.001G397600	Potri.001G397600-AS1	antisense	protein_coding	Chr01	41869098	41870531	+	2	1100	85	0.367273	0.141171	0.106117	0	0.085808	0.034808	0.101907	0.098278	0.119765	0.104982	0.102463	0.062483	0.113875	0.068222	0.03398	0.208716	0.046917	0.078016	0.105413	0.0824293	0.0741743	0.107675	0.0929403	0.103639	0.076782
TCONS_00008961	XLOC_003966	LINC62	lincRNA	novel	Chr01	42068645	42071056	+	2	238	71	0.390756	0	0	0	0	0	0	0	0	0	0	0	0	0	0	0	0.294391	0	0	0	0	0	0	0	0.0981303
TCONS_00008979	Potri.001G400200	Potri.001G400200-OT1	sense_overlapping	protein_coding	Chr01	42186849	42187832	+	3	586	93	0.433447	17.2412	49.2853	46.0763	31.623	28.8721	24.0953	4.60552	0.315887	5.96718	0.659337	0.207688	0.268815	23.9966	11.8636	31.5655	13.6469	20.7232	17.8731	37.5343	28.1968	3.62953	0.378613	22.4752	17.4144
TCONS_00009022	Potri.001G402000	Potri.001G402000-OT1	sense_overlapping	protein_coding	Chr01	42330223	42332191	+	3	701	82	0.396576	13.5971	18.0876	16.7264	10.1795	8.33925	10.4854	17.1918	13.3299	14.4538	5.78384	5.95941	13.2813	10.8275	22.742	15.6464	11.6059	26.1497	28.9054	16.137	9.66806	14.9919	8.34152	16.4053	22.2203
TCONS_00009024	Potri.001G402000	Potri.001G402000-OT2	sense_overlapping	protein_coding	Chr01	42330309	42332191	+	3	636	89	0.394654	0.774685	0.561841	0	0.295497	0.157809	0.249635	1.11861	1.34902	0	0.306338	0	0.464237	1.21231	0	0.776337	4.30275	0.695818	0.468654	0.445509	0.234314	0.822541	0.256858	0.662882	1.82241
TCONS_00009150	XLOC_004077	LINC63	lincRNA	novel	Chr01	43210466	43212664	+	2	2155	76	0.352204	0	0	0	0.807625	1.51779	1.02059	0	1.68483	0	1.35715	1.14394	0.855895	0	0.676322	0	0.883191	0.721548	0.687372	0	1.11533	0.56161	1.11899	0.225441	0.764037
TCONS_00009267	XLOC_004140	LINC64	lincRNA	novel	Chr01	43875266	43875672	+	2	376	84	0.542553	3.57086	5.6444	5.03317	0	0	0	4.52428	4.67277	2.1639	0	0	0	2.78408	2.93841	3.42475	0	0	0	4.74948	0	3.78698	0	3.04908	0
TCONS_00009268	Potri.001G414400	Potri.001G414400-AS1	antisense	protein_coding	Chr01	43907074	43907414	+	2	257	62	0.404669	0	0	0	0	0.420136	0	0	0	0	0	0	0	0	0	0	0	0	0	0	0.140045	0	0	0	0
TCONS_00009271	Potri.001G414800	Potri.001G414800-AS1	antisense	protein_coding	Chr01	43941244	43944708	+	3	982	266	0.490835	0	0.114371	0	0.518475	0.193784	0.339316	0.181616	0.28988	0.566155	0.613234	0.477489	0.270237	0.315822	0.117011	0.152028	0.152336	0.285545	0.217916	0.0381237	0.350525	0.345884	0.453653	0.194954	0.218599
TCONS_00009403	XLOC_004210	LINC65	lincRNA	novel	Chr01	44596253	44597006	+	3	559	79	0.400716	0	0	0.064657	0	0	0	4.17065	1.31962	0.800025	0.216117	0	0	0	0	0	0	0	0	0.0215523	0	2.09676	0.072039	0	0
TCONS_00009414	Potri.001G421600	Potri.001G421600-AS1	antisense	protein_coding	Chr01	44649202	44657151	+	2	791	58	0.379267	0.148923	0.068221	0.231818	0.275643	0.353362	0.333815	0.144318	0.29144	0	0.115279	0.10533	0.060231	0.211629	0.046276	0.064932	0.282824	0.287929	0.268477	0.149654	0.32094	0.145253	0.0936133	0.107612	0.279743
TCONS_00009415	Potri.001G421600	Potri.001G421600-AS2	antisense	protein_coding	Chr01	44649932	44657919	+	2	749	232	0.383178	0.061199	0.121611	0.157455	0.213155	0.43861	0.433209	0.098477	0	0	0.204924	0.134417	0.047048	0.089572	0.180686	0	0.404471	0.162696	0.284059	0.113422	0.361658	0.0328257	0.128796	0.090086	0.283742
TCONS_00009448	Potri.001G422800	Potri.001G422800-OT1	sense_overlapping	protein_coding	Chr01	44789703	44825959	+	3	557	50	0.368043	0	0	0	7.86183	5.94997	5.06122	0	0	0	0.083333	0.066395	0	0	0	0	4.27266	3.97016	9.2073	0	6.291	0	0.0499093	0	5.81671
TCONS_00009449	Potri.001G422800	Potri.001G422800-OT2	sense_overlapping	protein_coding	Chr01	44789719	44822931	+	3	677	54	0.353028	0.055389	0.530143	0.640082	31.021	16.4181	25.614	1.66948	0.471158	0	2.97256	1.8779	1.22501	0	0	0.33472	3.14563	5.91403	17.4361	0.408538	24.351	0.713546	2.02516	0.111573	8.83193
TCONS_00009450	Potri.001G422800	Potri.001G422800-OT3	sense_overlapping	protein_coding	Chr01	44789719	44828720	+	3	872	80	0.37156	0	0	0	3.80633	0.898991	12.5046	0	0	0	1.12728	0.651608	0.753948	0	0	0	0.289323	1.49262	5.58994	0	5.73665	0	0.844277	0	2.45729
TCONS_00009451	Potri.001G422800	Potri.001G422800-OT4	sense_overlapping	protein_coding	Chr01	44789719	44829265	+	4	741	59	0.394062	0	0.251684	0	13.3567	9.51711	0	0	0	0	0	0	0	0.237841	0.295072	0.30013	0.767809	0.054895	0.120415	0.0838947	7.6246	0	0	0.277681	0.314373
TCONS_00009452	Potri.001G422800	Potri.001G422800-OT5	sense_overlapping	protein_coding	Chr01	44789730	44822931	+	3	651	49	0.351767	0.070888	0.002681	0.003437	8.38203	2.58492	5.12813	0.017829	0.16374	0	1.23057	0.857819	0.73799	0	0	0.026642	1.39465	3.90199	1.73785	0.0256687	5.36502	0.060523	0.942128	0.00888067	2.34483
TCONS_00009453	Potri.001G422800	Potri.001G422800-OT6	sense_overlapping	protein_coding	Chr01	44789730	44823630	+	3	877	65	0.384265	0.057982	0.087279	0.079678	1.05678	11.3786	12.7991	0.10449	0.04381	0.126569	0.992564	0.758923	0.573013	0.048946	0	0.040483	1.17812	1.11949	0.969204	0.0749797	8.41148	0.091623	0.774833	0.0298097	1.08894
TCONS_00009454	Potri.001G422800	Potri.001G422800-OT7	sense_overlapping	protein_coding	Chr01	44789730	44828720	+	3	846	80	0.371158	0	0	0	3.64812	3.6096	6.00933	0	0	0	1.11789	0.748613	0.495195	0	0	0	0.717881	3.91851	3.00886	0	4.42235	0	0.787232	0	2.54842
TCONS_00009455	Potri.001G422800	Potri.001G422800-OT8	sense_overlapping	protein_coding	Chr01	44789804	44829265	+	4	576	57	0.380208	12.1995	7.47932	17.7966	0	0.184832	4.46089	8.66387	4.56899	5.76233	0.2389	0.475853	0.248728	5.05935	7.26753	7.12158	0.391419	0	0	12.4918	1.54857	6.33173	0.32116	6.48282	0.130473
TCONS_00009456	Potri.001G422800	Potri.001G422800-OT9	sense_overlapping	protein_coding	Chr01	44789853	44824032	+	3	389	47	0.365039	2.25402	3.00951	6.26883	0	0.298594	3.18487	2.7692	1.31508	1.4418	0.563718	0.561233	0.692086	3.64943	3.20686	5.23321	0.254792	0	0	3.84412	1.16115	1.84203	0.605679	4.02983	0.0849307
TCONS_00009468	Potri.001G422800	Potri.001G422800-OT10	sense_overlapping	protein_coding	Chr01	44793627	44828720	+	2	340	102	0.35	0	0.005628	0	0.826141	2.77049	1.01216	0	0	0	0.711665	0.463836	0.649225	0	0.005686	0	0.410179	0.880255	0.847532	0.001876	1.53626	0	0.608242	0.00189533	0.712655
TCONS_00009482	XLOC_004234	LINC66	lincRNA	novel	Chr01	44822346	44822931	+	2	469	49	0.343284	0	0	0	8.4854	6.44239	11.6184	0	0.003097	0	3.51635	3.69675	2.7666	0	0	0	3.10815	7.11313	5.08939	0	8.84874	0.00103233	3.32657	0	5.10356
TCONS_00009490	XLOC_004236	LINC67	lincRNA	novel	Chr01	44836841	44839781	+	3	231	62	0.402597	0.696167	0.699397	0.950805	0.276244	0.373036	0.091779	1.38488	0.485602	0.349735	0.159383	0.329278	0.190178	0.678299	0.36608	0.228858	0.115102	0.294991	0.300803	0.782123	0.24702	0.740073	0.22628	0.424412	0.236965
TCONS_00009548	Potri.001G426300	Potri.001G426300-OT1	sense_overlapping	protein_coding	Chr01	45212958	45504081	+	2	789	263	0.423321	0.36686	0.212432	0.319137	0.48213	0.295619	0.118695	0.262745	0.079878	0.226346	0.304181	0.185226	0.041084	0.166321	0.122518	0.158092	0.26452	0.118291	0.212798	0.299476	0.298815	0.189656	0.17683	0.148977	0.198536
TCONS_00009550	Potri.001G426200	Potri.001G426200-AS1	antisense	protein_coding	Chr01	45214156	45214463	+	2	218	60	0.399083	0	0	0	0.387229	0.055423	0	0	0	0	0.104217	0.07292	0.037286	0	0	0	0	0	0.218736	0	0.147551	0	0.0714743	0	0.072912
TCONS_00009567	Potri.001G427400	Potri.001G427400-OT1	sense_overlapping	protein_coding	Chr01	45390823	45558354	+	2	496	165	0.407258	0.193611	0	0.318263	0	0.317144	0.058819	0.199463	0.119166	0.11164	0.155367	0.179249	0.062341	0.303808	0.157188	0.122323	0.122299	0.000428	0.06871	0.170625	0.125321	0.143423	0.132319	0.19444	0.0638123
TCONS_00009569	Potri.001G427400	Potri.001G427400-OT2	sense_overlapping	protein_coding	Chr01	45393060	45606582	+	2	401	98	0.341646	0	0	0	0.296787	0.572902	0.62417	0	0	0	0.086572	0.745053	0.086823	0	0	0	0.065962	0.578793	0.707636	0	0.497953	0	0.306149	0	0.450797
TCONS_00009580	Potri.001G427500	Potri.001G427500-AS1	antisense	protein_coding	Chr01	45557269	45557866	+	2	516	152	0.428295	0	0	0	0	0	0.41107	0.005536	0.010107	0.107692	0.169965	0.287754	0.238933	0	0.036793	0.029357	0.136696	0.068255	0.161752	0	0.137023	0.0411117	0.232217	0.02205	0.122234
TCONS_00009581	Potri.001G427900	Potri.001G427900-OT1	sense_overlapping	protein_coding	Chr01	45582963	45754862	+	2	405	134	0.4	0.258141	0.11063	0.178133	0.332823	0.789414	1.05159	0.105474	0.448638	0.15064	0.171339	0.51388	0.51239	0.071001	0	0.017532	0.502745	0.119862	0.221968	0.182301	0.72461	0.234917	0.399203	0.029511	0.281525
TCONS_00009582	XLOC_004299	LINC68	lincRNA	novel	Chr01	45602831	45603197	+	2	256	85	0.457031	1.72816	0.42358	1.76988	0.066738	0	0	1.98104	0.165381	0.134866	0	0	0	2.34676	1.09455	0.902607	0	0	0	1.30721	0.022246	0.760429	0	1.44797	0
TCONS_00009607	Potri.001G429400	Potri.001G429400-OT1	sense_overlapping	protein_coding	Chr01	45901472	46038239	+	2	629	92	0.348172	1.46789	1.34722	0.919675	1.10931	1.2058	1.11226	1.53139	1.89163	1.73769	0.899032	0.987972	1.03283	1.10956	0.865445	1.17018	1.06938	1.25584	0.832859	1.24493	1.14246	1.72024	0.973277	1.04839	1.05269
TCONS_00009632	XLOC_004327	LINC69	lincRNA	novel	Chr01	46317038	46317799	+	2	646	215	0.408669	0.509944	0.224818	0	0	0	0	0.095758	0.001203	0.096642	0	0	3.8e-05	0.092934	0.056402	0.265698	0	0	0	0.244921	0	0.0645343	1.26667e-05	0.138345	0
TCONS_00009633	Potri.001G432400	Potri.001G432400-OT1	sense_overlapping	protein_coding	Chr01	46317049	46364289	+	2	206	68	0.393204	0.094385	0.030964	0.029242	0.050493	0.046467	0.225714	0.048423	0.148449	0.552923	0	0	0.03432	0	0	0.134516	0.026536	0	0	0.0515303	0.107558	0.249932	0.01144	0.0448387	0.00884533
TCONS_00009634	Potri.001G432400	Potri.001G432400-OT2	sense_overlapping	protein_coding	Chr01	46318858	46490483	+	2	247	82	0.380567	0.330579	0.198331	0.123892	0.262085	0.418543	0.58187	0.140601	0.143793	0	0.178964	0	0	0.137733	0.343879	0	0.552574	0.071294	0.158242	0.217601	0.420833	0.094798	0.0596547	0.160537	0.260703
TCONS_00009635	Potri.001G432400	Potri.001G432400-OT3	sense_overlapping	protein_coding	Chr01	46319162	46451399	+	3	287	95	0.442509	0.289623	0.202151	0.087797	0.069189	0.655937	0.23471	0.223312	0.158545	0.123517	0	0	0	0.38476	0.059001	0.20576	0.303932	0.122716	0.30869	0.19319	0.319945	0.168458	0	0.216507	0.245113
TCONS_00009637	Potri.001G432400	Potri.001G432400-OT4	sense_overlapping	protein_coding	Chr01	46322282	46432322	+	2	253	83	0.418972	1.04615	0.581326	0.441057	0.400786	0.668501	0.059449	0.351197	0.464658	0.677983	0.134262	0.209165	0.142534	0.494785	0.12351	0.278567	0.647735	0.129902	0.265964	0.689511	0.376245	0.497946	0.161987	0.298954	0.347867
TCONS_00009638	Potri.001G432400	Potri.001G432400-OT5	sense_overlapping	protein_coding	Chr01	46329377	46455252	+	2	360	95	0.308333	1.09232	0.845639	1.00631	0	0	0	0.249631	0.346747	0.12855	0	0	0	0.952805	1.09986	1.72953	0	0	0	0.981425	0	0.241643	0	1.26073	0
TCONS_00009653	Potri.001G433800	Potri.001G433800-OT2	sense_overlapping	protein_coding	Chr01	46431874	46665585	+	3	549	174	0.428051	0.069097	0.059891	0.152724	0.345303	0.359506	0.366634	0.017463	0.184975	0.132785	0.026215	0.017352	0	0.153374	0.018436	0.071514	0.710884	0.217546	0.265436	0.093904	0.357148	0.111741	0.0145223	0.081108	0.397955
TCONS_00009659	Potri.001G433800	Potri.001G433800-OT1	sense_overlapping	protein_coding	Chr01	46468878	46470062	+	2	1098	126	0.374317	1.07259	3.27165	2.55863	1.32809	0.82137	1.33564	1.72006	2.03497	0.874709	0.694527	1.14473	0.830668	1.73306	2.89454	2.43577	1.03219	1.30639	1.07114	2.30096	1.1617	1.54325	0.889974	2.35446	1.13657
TCONS_00009661	Potri.001G434300	Potri.001G434300-OT1	sense_overlapping	protein_coding	Chr01	46492991	46650567	+	2	238	78	0.42437	0	0	0.183315	0.162419	0.079903	0	0	0.041052	0	0	0.025106	0	0.056756	0	0.056609	0.296366	0.063632	0.328451	0.061105	0.080774	0.013684	0.00836867	0.0377883	0.229483
TCONS_00009666	Potri.001G434900	Potri.001G434900-OT1	sense_overlapping	protein_coding	Chr01	46567680	46665585	+	2	344	114	0.415698	0.032691	0.058555	0.088501	0.045795	0.219364	0	0.035823	0	0	0	0.183533	0	0	0	0	0.14991	0.368229	0	0.0599157	0.0883863	0.011941	0.0611777	0	0.172713
TCONS_00009689	Potri.001G436700	Potri.001G436700-OT1	sense_overlapping	protein_coding	Chr01	46794225	46877853	+	3	524	174	0.437023	0.228783	0.129902	0.336258	0	0	0.017909	0.064138	0.580582	0.605658	0	0	0	0	0.119543	0	0.053608	0	0	0.231648	0.00596967	0.416793	0	0.0398477	0.0178693
TCONS_00009701	XLOC_004375	LINC70	lincRNA	novel	Chr01	46852876	46856414	+	2	576	111	0.366319	0	0	0	0	0	0	0	0	0	0.299139	0	0	0	0	0	0	0	0	0	0	0	0.099713	0	0
TCONS_00009702	Potri.001G437200	Potri.001G437200-AS1	antisense	protein_coding	Chr01	46860284	46877853	+	2	341	113	0.419355	0.129136	0.130066	0	0	0	0	0	0.396422	0.891024	0	0	0	0	0	0	0	0	0	0.0864007	0	0.429149	0	0	0
TCONS_00009703	Potri.001G437200	Potri.001G437200-AS2	antisense	protein_coding	Chr01	46860284	46892444	+	2	323	107	0.408669	0	0	0	0	0	0	0	0.13612	0.369121	0	0	0	0	0	0	0	0	0	0	0	0.168414	0	0	0
TCONS_00009733	Potri.001G439400	Potri.001G439400-OT1	sense_overlapping	protein_coding	Chr01	47066853	47139811	+	5	554	78	0.391697	0	0.066867	0.044581	0	0	0	0	0	0	0.062663	0	0	0.041902	0.015793	0.118613	0.348178	0.4927	1.02755	0.0371493	0	0	0.0208877	0.0587693	0.62281
TCONS_00009736	XLOC_004392	LINC71	lincRNA	novel	Chr01	47099578	47101372	+	3	1177	96	0.379779	0	0.663965	0.105994	0.082444	0	0	0	0.094261	0	0	0	0	0	0	0.090694	0	0	0.016604	0.256653	0.0274813	0.0314203	0	0.0302313	0.00553467
TCONS_00009846	Potri.001G444400	Potri.001G444400-OT1	sense_overlapping	protein_coding	Chr01	47593129	47673671	+	3	269	62	0.35316	2.52439	2.12097	2.37128	0	0	0	1.25524	0.496882	0.944991	0	0	0	1.32355	0.847055	0.741801	0	0	0	2.33888	0	0.899036	0	0.970802	0
TCONS_00010003	XLOC_004477	LINC72	lincRNA	novel	Chr01	48589484	48597214	+	2	553	41	0.370705	0.177776	0.317459	0.365301	0	0.091974	0.089822	0.253631	0.326978	0	0.049546	0	0.041324	0.129485	0.06526	0.190892	0	0	0	0.286845	0.0605987	0.193536	0.03029	0.128546	0
TCONS_00010004	XLOC_004477	LINC73	lincRNA	novel	Chr01	48589500	48597214	+	2	536	41	0.376866	0.001173	0.007901	0	0	0.22335	0.206906	0.000209	0.00037	0	0.127429	0	0.005097	0.003835	0	0	0	0	0	0.00302467	0.143419	0.000193	0.0441753	0.00127833	0
TCONS_00010096	XLOC_004515	LINC74	lincRNA	novel	Chr01	48952680	48954676	+	2	1922	99	0.369927	0.188631	0.236693	0.149187	0	0.019324	0.01953	0.823965	0.298757	0.315199	0.016978	0.156384	0.166888	0.179138	0.23141	0.249065	0.091074	0	0.020336	0.191504	0.0129513	0.479307	0.113417	0.219871	0.0371367
TCONS_00010170	XLOC_004551	LINC75	lincRNA	novel	Chr01	49254159	49256563	+	3	1391	91	0.372394	0	0	0	0	0	0	0	0.085143	0.196676	1.46091	0.190814	0.265225	0	0	0	0	0	0	0	0	0.0939397	0.638982	0	0
TCONS_00010171	XLOC_004551	LINC76	lincRNA	novel	Chr01	49254351	49256563	+	2	1131	91	0.380195	0	0	0	0	0	0	0	0	0	0.25374	0.24071	0.154623	0	0	0	0	0	0	0	0	0	0.216358	0	0
TCONS_00010211	Potri.001G460700	Potri.001G460700-OT1	sense_overlapping	protein_coding	Chr01	49449953	49453708	+	2	2929	135	0.383066	0.173027	0.276487	0.142279	0.573174	0.500845	0.524272	0.442271	0.583057	0.28504	0.501104	0.978824	1.07686	1.27456	1.00375	1.19478	3.74388	5.24958	3.63342	0.197264	0.532764	0.436789	0.852264	1.1577	4.20896
TCONS_00010212	Potri.001G460700	Potri.001G460700-OT2	sense_overlapping	protein_coding	Chr01	49449955	49453708	+	3	2375	128	0.393684	0	0	0	0	0	0	0	0	0	0.138682	0	0	0	0	0	0	0.248235	0.604622	0	0	0	0.0462273	0	0.284286
TCONS_00010308	Potri.001G465400	Potri.001G465400-AS1	antisense	protein_coding	Chr01	49895118	49895549	+	2	294	97	0.42517	0	0	0	0.102732	0.075399	0	0	0	0	0	0.510407	0.277776	0	0	0	0.25175	0	0	0	0.059377	0	0.262728	0	0.0839167
TCONS_00010311	Potri.001G465700	Potri.001G465700-OT1	sense_overlapping	protein_coding	Chr01	49910388	49913055	+	4	479	127	0.390397	0.196435	0.05865	0.427081	0.224691	0.174525	0.167999	0	0.041346	0.113136	0.086003	0	0.114962	0.246909	0	0.105195	0.073873	0.087138	0.138504	0.227389	0.189072	0.051494	0.0669883	0.117368	0.0998383
TCONS_00010389	Potri.001G471300	Potri.001G471300-OT1	sense_overlapping	protein_coding	Chr01	50126968	50346942	+	2	835	125	0.337725	1.51259	2.25536	2.99067	0.230837	0.14987	0.092373	2.50189	0.995701	1.3059	0.102968	0	0	2.16675	4.01141	2.35116	0.091513	0.168716	0.093618	2.25287	0.157693	1.60116	0.0343227	2.84311	0.117949
TCONS_00010514	Potri.001G472000	Potri.001G472000-AS1	antisense	protein_coding	Chr01	50309590	50311099	+	2	755	230	0.486093	0.762176	0.582946	0.776202	0.635567	0.349526	0.482964	0.953935	0.521661	0.564299	0.617855	0.265933	0.405017	0.778154	0.255235	0.3171	0.21445	0.069972	0.276892	0.707108	0.489352	0.679965	0.429602	0.450163	0.187105
TCONS_00010515	XLOC_004686	LINC77	lincRNA	novel	Chr01	50326197	50326941	+	3	450	67	0.426667	0.041293	0.075409	0.042694	1.05347	0.76975	0.916438	0	0	0	0	0	0	0.257929	0.336545	0.236021	1.16618	1.29255	0.674879	0.053132	0.913219	0	0	0.276832	1.04454
TCONS_00010517	XLOC_004688	LINC78	lincRNA	novel	Chr01	50345203	50346838	+	2	722	59	0.351801	0.815353	1.98638	2.1072	4.85066	2.7976	3.81973	0.137318	0.150686	1.0105	2.01625	2.13648	2.23167	0.566677	0.907046	1.27605	4.05301	4.97397	4.35356	1.63631	3.82266	0.432834	2.12813	0.916592	4.46018
TCONS_00010550	XLOC_004710	LINC79	lincRNA	novel	Chr01	23772	25189	-	2	1323	89	0.380197	0.617181	0.056378	0.235457	0	0	0	0.953967	0.164987	0.284603	0	0	0	0.234069	0.278895	0.242145	0	0	0	0.303005	0	0.467852	0	0.251703	0
TCONS_00010648	Potri.001G005100	Potri.001G005100-AS1	antisense	protein_coding	Chr01	339745	342895	-	2	3037	190	0.354956	0.929121	0.228096	0.212671	1.33316	2.73835	0.817356	0.006745	0	0.099628	0.179917	0.114895	0.052985	0.167928	0.295847	0.689278	0.86789	0.662976	0.783671	0.456629	1.62962	0.0354577	0.115932	0.384351	0.771512
TCONS_00010649	Potri.001G005100	Potri.001G005100-AS2	antisense	protein_coding	Chr01	339745	342896	-	2	3023	185	0.353291	0.199459	0.266307	0.265602	0.181843	0.159272	0.528011	0.203708	0.12749	1e-05	0	0	0	0.246098	0.287904	0.187457	0	1.0254	0	0.243789	0.289709	0.110403	0	0.240486	0.341799
TCONS_00010706	XLOC_004783	LINC80	lincRNA	novel	Chr01	513684	514292	-	3	381	78	0.451444	0	0	0	2.36975	2.58029	1.78787	0	0	0	0.262269	0	0	0	0	0	0	0	0	0	2.24597	0	0.087423	0	0
TCONS_00010707	XLOC_004783	LINC82	lincRNA	novel	Chr01	513684	514346	-	3	453	84	0.450331	0	0	0	1.24168	0.792048	1.04989	0	0	0	0	0	0	0.084644	0	0	4.80887	7.06024	4.96512	0	1.02787	0	0	0.0282147	5.61141
TCONS_00010708	XLOC_004783	LINC81	lincRNA	novel	Chr01	513684	514346	-	3	432	77	0.453704	0	0	0	0	0	0	0	0	0	0	0	0	0	0	0	5.7211	3.79614	3.7959	0	0	0	0	0	4.43772
TCONS_00010739	Potri.001G009500	Potri.001G009500-AS1	antisense	protein_coding	Chr01	614320	615064	-	2	614	105	0.392508	1.00097	0.838362	1.70828	1.20308	0.560615	0.683172	0.896215	0.542108	1.18545	0.224086	0.770832	0.45363	0.463302	0.670267	1.03041	1.1752	1.79042	0.858314	1.18254	0.815624	0.874593	0.482849	0.721325	1.27464
TCONS_00010808	XLOC_004823	LINC83	lincRNA	novel	Chr01	789453	790129	-	2	622	71	0.390675	0.319386	0.44561	0.547575	0.625092	0.329745	0.762636	0.477612	0.558364	0.434817	0.689656	0.696753	0.335846	0.19127	0	0.362516	0.448689	0.328224	0.893357	0.437524	0.572491	0.490264	0.574085	0.184595	0.556757
TCONS_00010848	XLOC_004840	LINC84	lincRNA	novel	Chr01	958080	960421	-	6	748	184	0.419786	0.156389	0.119884	0.149229	0	0.051189	0.098246	0.589639	0.115363	0.210654	0.187191	0.169923	0	0.092568	0.129234	0.142077	0.260143	0	0.094579	0.141834	0.0498117	0.305219	0.119038	0.121293	0.118241
TCONS_00010851	Potri.001G014400	Potri.001G014400-AS1	antisense	protein_coding	Chr01	981553	993656	-	2	983	208	0.429298	0.138525	0.07631	0.244878	0.340854	0.2228	0.180556	0	0	0	0	0	0	0	0	0	0	0.03559	0	0.153238	0.24807	0	0	0	0.0118633
TCONS_00010968	Potri.001G020200	Potri.001G020200-AS1	antisense	protein_coding	Chr01	1523704	1525009	-	2	694	196	0.420749	0.071742	0	0	0.459194	0.058336	0	0.085836	0.057075	0.052876	0.136594	0.33985	0.192763	0.144261	0.05553	0	0.088548	0.19978	0	0.023914	0.17251	0.0652623	0.223069	0.066597	0.0961093
TCONS_00010996	XLOC_004917	LINC85	lincRNA	novel	Chr01	1724594	1727183	-	2	2496	98	0.346554	2.77079	0.970439	1.47475	0.971599	0.77739	0.94675	1.26428	1.02111	1.2498	0.621288	0.52902	0.638608	1.34467	0.874044	1.41514	1.20642	1.17026	0.951528	1.73866	0.89858	1.1784	0.596305	1.21129	1.1094
TCONS_00010997	XLOC_004917	LINC86	lincRNA	novel	Chr01	1725099	1727183	-	2	1480	80	0.339865	0	0.789052	0.304504	0	0	0	0	0	0	0	0.000229	0	0	0.5204	0	0	0	0	0.364519	0	0	7.63333e-05	0.173467	0
TCONS_00011029	XLOC_004936	LINC87	lincRNA	novel	Chr01	1817473	1818639	-	2	328	54	0.405488	0.936504	0.766203	0.792954	0.628982	0.822979	0.670009	0.859027	0.754953	0.410487	0.120073	0	0.363564	0.740273	0.557863	0.686084	0.564303	0.661934	0.333343	0.831887	0.707323	0.674822	0.161212	0.661407	0.51986
TCONS_00011100	XLOC_004963	LINC88	lincRNA	novel	Chr01	2021267	2028734	-	2	233	77	0.412017	0.314769	0.135238	0	0	0	0	0.148568	0	0	0	0	0	0.124966	0	0	0	0	0	0.150002	0	0.0495227	0	0.0416553	0
TCONS_00011120	Potri.001G028700	Potri.001G028700-AS1	antisense	protein_coding	Chr01	2131279	2132342	-	2	473	107	0.395349	0.158156	0.173962	0	0.122289	0.0796	0.080079	0.066891	0.125333	0	0	0.177575	0.088805	0	0	0.063036	0.515469	0.333083	0.363312	0.110706	0.0939893	0.0640747	0.0887933	0.021012	0.403955
TCONS_00011123	Potri.001G029000	Potri.001G029000-OT1	sense_overlapping	protein_coding	Chr01	2140038	2142287	-	3	1842	99	0.362649	1.38267	1.2056	1.25935	0.152412	0.210991	0.054169	1.17619	1.00684	1.07697	0.167273	0.036479	0.10669	1.01338	0.788041	1.31303	0.037272	0.025834	0.081574	1.28254	0.139191	1.08667	0.103481	1.03815	0.0482267
TCONS_00011155	XLOC_004992	LINC89	lincRNA	novel	Chr01	2238124	2240051	-	2	1795	97	0.381058	0.373583	0.526991	0.662126	0.561002	0.72074	0.593652	0.672786	1.1627	0.835103	0.545964	0.562725	0.442681	0.862847	0.865462	0.657718	0.698207	0.498938	0.37394	0.5209	0.625131	0.890196	0.517123	0.795342	0.523695
TCONS_00011159	XLOC_004993	LINC90	lincRNA	novel	Chr01	2251187	2252577	-	3	953	122	0.379853	1.25578	2.91703	2.00325	0.678818	0.729932	0.576762	1.02094	0.986985	0.387154	0.314673	0.251768	0.044372	1.3767	1.55727	1.74031	0.855586	0.927611	0.901695	2.05869	0.661837	0.798359	0.203604	1.55809	0.894964
TCONS_00011166	Potri.001G031000	Potri.001G031000-OT1	sense_overlapping	protein_coding	Chr01	2278809	2286688	-	6	1619	393	0.437925	0.634218	0.636247	1.00665	0.725532	0.601558	0.872258	0.749834	0.258409	0.473571	0.57133	0.671094	0.412634	0.647248	0.47672	0.599109	0.654143	0.269156	0.577426	0.759039	0.733116	0.493938	0.551686	0.574359	0.500242
TCONS_00011242	Potri.001G035000	Potri.001G035000-OT1	sense_overlapping	protein_coding	Chr01	2509297	2513795	-	2	237	50	0.405063	0.343496	0.236843	0.64865	0.857098	0.167147	0.251681	0.323393	0.130113	0.065486	0.117183	0.076588	0.128862	0.291733	0.323311	0.194787	1.0674	0.528043	1.06098	0.409663	0.425309	0.172997	0.107544	0.269944	0.885472
TCONS_00011260	Potri.001G035800	Potri.001G035800-AS1	antisense	protein_coding	Chr01	2538109	2542282	-	2	2883	659	0.425598	0.747615	0.21824	0.501052	0.391912	0.382447	0.31311	0.423666	0.302031	0.635462	0.359958	0.432041	0.38993	0.572067	0.174222	0.362586	0.629019	0.323404	0.540981	0.488969	0.36249	0.45372	0.393976	0.369625	0.497801
TCONS_00011261	XLOC_005042	LINC91	lincRNA	novel	Chr01	2551026	2551399	-	2	319	45	0.231975	0	0.133339	0	0.621243	0.168039	0	0.079697	0	0.19044	0.107375	0	0.265121	0	0	0	0	0.325329	0	0.0444463	0.263094	0.0900457	0.124165	0	0.108443
TCONS_00011266	XLOC_005043	LINC92	lincRNA	novel	Chr01	2555143	2556486	-	2	1120	106	0.326786	0.261319	0.717934	0.567728	0.036421	0.165036	0.193803	0.636002	0.275992	0.373006	0.100931	0.098448	0.041209	0.510957	0.439031	0.436321	0.229926	0.140639	0.435697	0.51566	0.131753	0.428333	0.080196	0.462103	0.268754
TCONS_00011267	XLOC_005043	LINC93	lincRNA	novel	Chr01	2555143	2556640	-	3	995	95	0.348744	0.542334	0.615427	0.432539	0.903279	0.731755	0.726293	0.466292	0.34813	0.543782	0.755898	0.374306	0.225554	0.398591	0.352211	0.448365	0.05234	0.625487	0	0.5301	0.787109	0.452735	0.451919	0.399722	0.225942
TCONS_00011280	Potri.001G036800	Potri.001G036800-AS1	antisense	protein_coding	Chr01	2609205	2613617	-	3	2612	669	0.437979	0.543624	0.22294	0.261666	0.473297	0.507246	0.440362	0.227699	0.186474	0.625281	0.274896	0.510641	0.341776	0.259839	0.195777	0.222598	0.472733	0.440647	0.279101	0.342743	0.473635	0.346485	0.375771	0.226071	0.397494
TCONS_00011310	Potri.001G038300	Potri.001G038300-OT1	sense_overlapping	protein_coding	Chr01	2699442	2713288	-	2	380	63	0.434211	0	0	0	0.069948	0	0.385658	0	0	0	0	0	0.251495	0.034899	0	0	0	0	0	0	0.151869	0	0.0838317	0.011633	0
TCONS_00011318	XLOC_005073	LINC94	lincRNA	novel	Chr01	2749219	2757111	-	2	258	78	0.449612	0	0	0	0	0.104418	0.198566	0.069474	0	0	0.031845	0	0	0	0.033971	0	5.7622	6.62749	9.59358	0	0.100995	0.023158	0.010615	0.0113237	7.32776
TCONS_00011319	XLOC_005074	LINC95	lincRNA	novel	Chr01	2751383	2755587	-	2	380	117	0.431579	0	0	0	0.010451	0.036878	0.121119	0	0	0	0.050194	0.035603	0.079671	0	0	0	0.814625	0.398397	1.13127	0	0.0561493	0	0.055156	0	0.781432
TCONS_00011320	XLOC_005075	LINC96	lincRNA	novel	Chr01	2752142	2756338	-	2	372	63	0.486559	0	0.024177	0.009716	0.072001	0.059864	0.194747	0	0.010648	0	0.141459	0.061104	0.092763	1.10663	2.33865	1.52767	0.746743	0.849959	0.990427	0.0112977	0.108871	0.00354933	0.098442	1.65765	0.862376
TCONS_00011321	XLOC_005076	LINC97	lincRNA	novel	Chr01	2752213	2756498	-	2	461	87	0.520607	0	0.093544	0.04678	0.160668	0.172203	0.300746	0	0.008592	0	0.158265	0.073763	0.075103	0.951879	2.37652	1.38593	2.3343	2.01111	2.95166	0.0467747	0.211206	0.002864	0.102377	1.57144	2.43236
TCONS_00011351	XLOC_005088	LINC98	lincRNA	novel	Chr01	2911003	2912056	-	2	332	95	0.5	0.055227	0.373111	0.153309	0	0.227273	0.038977	0.106628	0.024657	0.089714	0.069013	0	0	1.74063	3.16921	2.45202	0.081142	0.042803	0	0.193882	0.08875	0.0736663	0.0230043	2.45396	0.041315
TCONS_00011487	Potri.001G046900	Potri.001G046900-OT1	sense_overlapping	protein_coding	Chr01	3492242	3496109	-	2	1988	151	0.401911	2.20918	2.3071	1.84084	2.11881	2.60371	2.3021	2.87673	2.46247	2.14425	1.10876	1.14826	1.38082	1.06305	1.97965	2.00571	2.95667	2.66974	1.97516	2.11904	2.34154	2.49448	1.21261	1.68281	2.53386
TCONS_00011516	Potri.001G047700	Potri.001G047700-OT1	sense_overlapping	protein_coding	Chr01	3531867	3534138	-	2	1601	130	0.378513	0.428384	0.689205	0.754745	0.302488	0.140384	0.285295	0.319926	0.240816	0.30011	0.224939	0.238322	0.552909	0.298491	0.398835	0.410103	0.248173	0.483102	0.264902	0.624111	0.242722	0.286951	0.338723	0.369143	0.332059
TCONS_00011554	Potri.001G049000	Potri.001G049000-AS1	antisense	protein_coding	Chr01	3685953	3698674	-	2	1411	103	0.392629	0.181837	0.256863	0.114587	0	0.020524	0.054144	0.023819	0	0	0	0.023731	0	0.317834	0.282986	0.81474	0.111487	0.305435	0.159018	0.184429	0.0248893	0.00793967	0.00791033	0.471853	0.19198
TCONS_00011618	Potri.001G050900	Potri.001G050900-AS2	antisense	protein_coding	Chr01	3879808	3882493	-	3	2434	172	0.380855	0	0	0	0	0.41744	0.64017	0	0	0	0.641392	0.094883	0.520415	0	0	0	0.283085	0.404071	0	0	0.352537	0	0.418897	0	0.229052
TCONS_00011619	Potri.001G050900	Potri.001G050900-AS1	antisense	protein_coding	Chr01	3879808	3882493	-	3	2493	141	0.380666	0.014562	0.015352	0	0.305494	0	0	0.023488	0.046606	0	0	0.433558	0	0.017941	0.023214	0	0	0	0.247558	0.00997133	0.101831	0.0233647	0.144519	0.0137183	0.0825193
TCONS_00011735	Potri.001G056500	Potri.001G056500-OT1	sense_overlapping	protein_coding	Chr01	4269632	4270208	-	2	537	63	0.396648	0.359006	0.799151	0.927997	0.435707	0.279265	0.706442	1.02181	0.544756	0.768204	0.350983	0.469023	0.232039	0.650371	0.476758	0.417097	0.841519	1.01242	0.939172	0.695385	0.473805	0.778257	0.350682	0.514742	0.931037
TCONS_00011860	Potri.001G062300	Potri.001G062300-AS1	antisense	protein_coding	Chr01	4833416	4835023	-	3	267	68	0.370787	0	0	0	0.42293	0	0	0	0	0	0	0	0	0	0	0	0.377773	0.069292	0	0	0.140977	0	0	0	0.149022
TCONS_00011890	Potri.001G063300	Potri.001G063300-OT1	sense_overlapping	protein_coding	Chr01	4988267	5171135	-	2	259	63	0.285714	0	0	0	0	0	0.074451	0	0	0	0	0	0.156738	0	0.078462	0.476348	0	0	0	0	0.024817	0	0.052246	0.184937	0
TCONS_00011892	Potri.001G064600	Potri.001G064600-OT1	sense_overlapping	protein_coding	Chr01	5012519	5109571	-	3	474	66	0.343882	0.189542	0.120709	0.38287	0	0	0	0.234926	0.432726	0.255874	0	0	0	0	0.210193	0.09113	0	0	0.044529	0.23104	0	0.307842	0	0.100441	0.014843
TCONS_00011893	Potri.001G064600	Potri.001G064600-OT2	sense_overlapping	protein_coding	Chr01	5012994	5109571	-	2	213	44	0.352113	0	0.223701	0.38783	0	0	0	0.146214	0.426166	0.19011	0	0	0	0.204815	0.029045	0.018335	0	0	0.066669	0.203844	0	0.254163	0	0.084065	0.022223
TCONS_00011916	Potri.001G064700	Potri.001G064700-AS1	antisense	protein_coding	Chr01	5105974	5109291	-	2	232	38	0.344828	0	0	0.010905	0	0	0	0	0.587887	2.34367	0	0	0	0	0	0	0	0	0	0.003635	0	0.977186	0	0	0
TCONS_00011971	Potri.001G067000	Potri.001G067000-AS1	antisense	protein_coding	Chr01	5313215	5329121	-	2	266	69	0.390977	0	0	0.337429	0	0	0	0	0	0	0	0	0	0	0	0	0	0	0	0.112476	0	0	0	0	0
TCONS_00012135	Potri.001G076200	Potri.001G076200-OT1	sense_overlapping	protein_coding	Chr01	6005669	6068705	-	3	446	66	0.421525	0.005388	0.097757	0.006457	0	0	26.3389	0.096924	0.288812	0.006728	0.000933	0.638357	2.30791	0.194065	0.210771	0.299297	0	0	0	0.036534	8.77965	0.130821	0.982399	0.234711	0
TCONS_00012141	Potri.001G075900	Potri.001G075900-AS1	antisense	protein_coding	Chr01	6032687	6034261	-	2	1380	447	0.418841	0.4249	0.055466	0.059104	0.056902	0.07976	0.074617	0.07298	0.071757	0.110761	0.102301	0.024509	0.081373	0.143581	0.083778	0.102908	0.025556	0.01846	0.198261	0.179823	0.0704263	0.085166	0.0693943	0.110089	0.080759
TCONS_00012198	Potri.001G077500	Potri.001G077500-OT1	sense_overlapping	protein_coding	Chr01	6149292	6150229	-	2	836	83	0.394737	1.02106	0.808738	1.40821	1.64489	2.08525	2.00888	0.574707	0	0	0	0.179093	0.035745	0.432536	0.218485	0.385735	0.191825	0.103837	0.311656	1.07934	1.91301	0.191569	0.0716127	0.345585	0.202439
TCONS_00012211	XLOC_005441	LINC99	lincRNA	novel	Chr01	6171333	6171875	-	2	521	54	0.199616	3.46552	5.44105	5.36093	4.0647	2.9384	4.24196	4.32433	3.32565	2.43059	1.99111	2.56065	2.4964	5.26893	3.20294	5.37888	3.21395	5.68586	6.28526	4.75583	3.74835	3.36019	2.34938	4.61692	5.06169
TCONS_00012213	Potri.001G078100	Potri.001G078100-OT1	sense_overlapping	protein_coding	Chr01	6174145	6175226	-	3	874	84	0.392449	0.60215	1.38359	1.04051	0.458643	0	0.503124	0.783273	0.886463	0.159518	0.294723	0.259539	0.390719	0.078421	0.659537	1.21033	0	0	0.685901	1.00875	0.320589	0.609751	0.314994	0.649429	0.228634
TCONS_00012217	Potri.001G078300	Potri.001G078300-OT1	sense_overlapping	protein_coding	Chr01	6198036	6198687	-	2	506	69	0.363636	1.48083	1.15408	1.16073	0	0	0	0	0	0.187153	0	0	0	1.37191	1.94506	5.68053	0.036663	0.002787	0.400078	1.26522	0	0.0623843	0	2.99917	0.146509
TCONS_00012245	Potri.001G079400	Potri.001G079400-AS1	antisense	protein_coding	Chr01	6296414	6297373	-	2	334	58	0.389222	0.319959	0	0.153393	0.407452	0.234411	0	0.102477	0.533665	0	0	0.810122	0.108995	0.256261	0	0.211886	0.260605	0.452143	0	0.157784	0.213954	0.212047	0.306372	0.156049	0.237583
TCONS_00012335	XLOC_005499	LINC100	lincRNA	novel	Chr01	6619852	6622872	-	2	837	106	0.37037	1.41645	21.6063	0	18.5892	14.024	16.8421	0	0	1.00953	0.538667	0	0	0	1.92592	0	1.81418	3.0721	0	7.67426	16.4851	0.33651	0.179556	0.641972	1.62876
TCONS_00012337	XLOC_005499	LINC101	lincRNA	novel	Chr01	6619852	6622881	-	2	1050	135	0.369524	12.7163	3.24858	14.0289	4.84701	7.73705	4.57832	0.948175	0.049546	0.141357	0.120405	0.201023	0.097827	2.34676	0.807979	3.89545	1.25768	1.35442	2.26237	9.99793	5.72079	0.379693	0.139752	2.35006	1.62482
TCONS_00012350	Potri.001G084100	Potri.001G084100-OT1	sense_overlapping	protein_coding	Chr01	6682354	6683796	-	2	1249	118	0.393915	0	0	0	0	0.07572	0	0	0	0	0.055589	0	0.022044	0.07218	0.201538	0.425433	0.698105	0.53849	0.711511	0	0.02524	0	0.0258777	0.23305	0.649369
TCONS_00012710	Potri.001G098900	Potri.001G098900-OT1	sense_overlapping	protein_coding	Chr01	7803705	7808818	-	4	4581	225	0.37721	0.125383	0.127277	0.321138	0.837087	0.887145	1.18274	0	0	0.106376	0	0	0	0.101973	0	0	0.015397	0	0	0.191266	0.96899	0.0354587	0	0.033991	0.00513233
TCONS_00012711	Potri.001G098900	Potri.001G098900-OT2	sense_overlapping	protein_coding	Chr01	7803705	7810481	-	4	4992	148	0.386018	0.266012	0.053441	0.054234	0.073792	0.038639	0.030378	0.091556	0.04248	0.010664	0.040106	0	0	0	0	0.03134	0	0.020695	0.058201	0.124562	0.047603	0.0482333	0.0133687	0.0104467	0.0262987
TCONS_00012744	XLOC_005677	LINC102	lincRNA	novel	Chr01	7958267	7961628	-	2	3244	83	0.37053	0.281397	0.286964	0.518346	0.577398	0.562453	0.375344	0.312978	0.431956	0.441085	0.314051	0.194828	0.215597	0.271275	0.067135	0.19508	0.745787	0.512904	0.538434	0.362236	0.505065	0.39534	0.241492	0.17783	0.599042
TCONS_00012765	Potri.001G101800	Potri.001G101800-AS1	antisense	protein_coding	Chr01	8127895	8129696	-	2	895	268	0.401117	0.163891	0	0.128665	0.133122	0.106382	0	0.214395	0	0.303173	0	0	0.038862	0.075634	0.043203	0.039669	0	0	0	0.0975187	0.0798347	0.172523	0.012954	0.0528353	0
TCONS_00013040	Potri.001G115000	Potri.001G115000-AS1	antisense	protein_coding	Chr01	9184722	9186666	-	2	1137	190	0.4292	0.708685	0.36858	0.682603	0.652947	0.967046	0.820725	0.341401	0.9377	0.579898	1.33223	1.43828	1.29046	0.36785	0.23717	0.261565	0.561635	0.51017	0.4509	0.586623	0.813573	0.619666	1.35366	0.288862	0.507568
TCONS_00013059	XLOC_005827	LINC103	lincRNA	novel	Chr01	9309213	9311382	-	2	2086	234	0.389262	0.092292	0.372229	0.274281	0.666248	1.38053	0.819938	0.372707	0.506611	0.380047	1.10145	0.95582	0.510178	0.127184	0.184838	0.191435	0.891102	0.871077	0.711584	0.246267	0.95557	0.419788	0.855815	0.167819	0.824588
TCONS_00013074	Potri.001G116700	Potri.001G116700-OT1	sense_overlapping	protein_coding	Chr01	9368011	9372057	-	2	1308	110	0.353976	1.0185	1.43098	1.41258	1.50169	1.94631	2.75085	0.802361	2.3907	1.90759	2.75918	2.06004	2.18955	0.778243	0.751868	1.2121	0.939872	2.16002	1.62498	1.28735	2.06628	1.70022	2.33626	0.914069	1.57496
TCONS_00013172	XLOC_005879	LINC104	lincRNA	novel	Chr01	9718934	9720966	-	2	622	115	0.393891	0	0	0	0	0.025689	0.183322	0	0	0	0.144615	0.107667	0.243352	0	0	0	0.08357	0.124359	0.376587	0	0.0696703	0	0.165211	0	0.194839
TCONS_00013173	XLOC_005879	LINC105	lincRNA	novel	Chr01	9718934	9720985	-	3	373	67	0.410188	0	0	0	0	0.051535	0	0	0	0	0	0	0.224547	0	0	0	0	0	0.144651	0	0.0171783	0	0.074849	0	0.048217
TCONS_00013189	XLOC_005884	LINC106	lincRNA	novel	Chr01	9775141	9776203	-	2	961	55	0.360042	0.038159	0.19169	0.267973	0	0	0	0.220207	0.218864	0.122631	0	0	0	0.121612	0.040102	0.036944	0	0	0	0.165941	0	0.187234	0	0.0662193	0
TCONS_00013278	XLOC_005942	LINC107	lincRNA	novel	Chr01	10231838	10234014	-	2	346	65	0.416185	0	0	0	0	0.217459	0.107003	0	0	0	0.487828	0.878497	0.337367	0	0	0	0	0	0	0	0.108154	0	0.567897	0	0
TCONS_00013319	Potri.001G127900	Potri.001G127900-AS1	antisense	protein_coding	Chr01	10354599	10357748	-	2	455	151	0.457143	0	0	0	0	0	0	0	0	0	0	0	0	0.065973	0	0	0.45034	0.311169	0	0	0	0	0	0.021991	0.253836
TCONS_00013384	Potri.001G130600	Potri.001G130600-AS1	antisense	protein_coding	Chr01	10529757	10530804	-	2	404	91	0.418317	0.207255	0	0	0	0	0	0.216567	0.169129	0	0	0.334877	0	0	0	0	0	0	0	0.069085	0	0.128565	0.111626	0	0
TCONS_00013413	XLOC_006002	LINC108	lincRNA	novel	Chr01	10670787	10671396	-	2	535	78	0.418692	3.12759	3.24332	0.015668	0.263788	0.695522	5.89012	0.019672	1.97912	3.1191	2.38357	2.39414	2.79365	2.20085	3.82527	0.97275	3.0074	2.54359	2.26829	2.12886	2.28314	1.70596	2.52379	2.33296	2.60643
TCONS_00013435	Potri.001G133600	Potri.001G133600-OT1	sense_overlapping	protein_coding	Chr01	10738962	10741488	-	3	1766	155	0.387316	0.693964	1.0707	0.997579	1.34979	1.52867	1.78033	0.691379	1.55321	1.11749	0.594118	0.626929	0.874777	0.845577	0.754465	0.928531	1.32313	1.12119	1.51886	0.920747	1.55293	1.12069	0.698608	0.842858	1.32106
TCONS_00013586	XLOC_006069	LINC109	lincRNA	novel	Chr01	11199270	11200039	-	2	332	60	0.418675	0.212807	0	0.097927	0	0	0.077252	1.90007	1.00098	0.742017	0.335352	0.260234	0.252758	0	0	0	0	0	0	0.103578	0.0257507	1.21436	0.282781	0	0
TCONS_00013625	Potri.001G141700	Potri.001G141700-AS1	antisense	protein_coding	Chr01	11424290	11424885	-	2	440	146	0.525	0	0	0	0	0	0	0	0.477719	0.222998	0.204873	0.230352	0	0.442078	0	0	0.01327	0	0	0	0	0.233572	0.145075	0.147359	0.00442333
TCONS_00013627	Potri.001G141800	Potri.001G141800-AS1	antisense	protein_coding	Chr01	11430940	11431250	-	2	215	71	0.604651	0	0.16415	0.500965	0	0	0	0	0.224149	0.162726	0.112475	0	0	0.743693	0	0.248798	0.118105	0	0	0.221705	0	0.128958	0.0374917	0.33083	0.0393683
TCONS_00013690	Potri.001G144900	Potri.001G144900-OT1	sense_overlapping	protein_coding	Chr01	11782516	11784226	-	4	814	168	0.415233	0.417443	0.716184	0.516605	0.797899	0	0.155479	0	0	0	0	0	0	0.400062	0.445096	0.051033	1.741	1.63948	1.72857	0.550077	0.317793	0	0	0.29873	1.70302
TCONS_00013701	Potri.001G145600	Potri.001G145600-OT1	sense_overlapping	protein_coding	Chr01	11850852	11853798	-	5	528	148	0.452652	0.416016	0.986028	0.428975	0.791576	0.34784	0.543428	0.540191	0.409102	0.591621	0.42649	1.12251	0.186873	0.183312	0.667149	0.704239	0.514765	0.300388	0.389129	0.61034	0.560948	0.513638	0.578624	0.518233	0.401427
TCONS_00013756	XLOC_006148	LINC110	lincRNA	novel	Chr01	11959618	11960009	-	2	249	82	0.493976	0	0	0	0	0	0	0	0	0	0	0	0	0	0	0	0	0.705331	0	0	0	0	0	0	0.23511
TCONS_00013763	Potri.001G147100	Potri.001G147100-AS1	antisense	protein_coding	Chr01	11978324	11978647	-	2	227	69	0.453744	0	0	0.158691	0	0.078152	0	0	0.101221	0.300142	0	0	0	0.254775	0	0	0	0	0	0.052897	0.0260507	0.133788	0	0.084925	0
TCONS_00013782	Potri.001G148000	Potri.001G148000-AS1	antisense	protein_coding	Chr01	12039528	12042049	-	3	1268	328	0.475552	0	0	0	0.521863	0	0.000132	0.717074	0	0.962749	0	0.796284	0.59768	0	0.926976	0	0	0.169952	0	0	0.173998	0.559941	0.464655	0.308992	0.0566507
TCONS_00013803	Potri.001G148900	Potri.001G148900-AS1	antisense	protein_coding	Chr01	12275357	12283853	-	4	2622	115	0.383677	1.03629	1.64591	1.70782	0.213687	0.188686	0.044554	1.53188	1.43484	0.905071	0.147966	0.184937	0.138008	0.820852	0.894999	1.37122	0.095196	0.154964	0.124128	1.46334	0.148976	1.2906	0.15697	1.02902	0.124763
TCONS_00013809	Potri.001G149000	Potri.001G149000-AS1	antisense	protein_coding	Chr01	12282448	12283879	-	2	993	95	0.364552	1.45957	1.29569	1.25569	5.18731	3.24859	5.21225	2.88695	1.84553	1.72577	2.07713	1.99122	2.32782	0.791964	0.743672	0.763799	4.02125	4.81922	4.57795	1.33698	4.54939	2.15275	2.13206	0.766478	4.4728
TCONS_00014015	Potri.001G159200	Potri.001G159200-OT1	sense_overlapping	protein_coding	Chr01	13269144	13287648	-	4	905	82	0.426519	2.18919	1.21352	1.93471	1.81618	2.68032	2.68386	1.05799	1.9052	1.16782	0.389488	0.363964	0.56336	0.884503	1.05723	1.02399	2.2865	1.81315	1.71336	1.77914	2.39345	1.377	0.438937	0.988575	1.93767
TCONS_00014257	Potri.001G170100	Potri.001G170100-AS1	antisense	protein_coding	Chr01	14373696	14375906	-	2	1217	118	0.336072	0.321809	0.129669	0.343813	0.570104	0.313988	0.169009	0.176923	0.210146	0.178215	0.284493	0.247903	0	0.1965	0	0.217629	0.159385	0.289009	0.176533	0.265097	0.351034	0.188428	0.177465	0.138043	0.208309
TCONS_00014311	Potri.001G172600	Potri.001G172600-OT1	sense_overlapping	protein_coding	Chr01	14625999	14632744	-	7	4088	138	0.371575	3.85542	3.2263	3.43053	5.27635	5.73251	5.71243	2.77875	1.99605	1.86031	4.17031	3.2939	4.30045	4.42206	3.00754	3.23716	6.61689	6.967	6.49691	3.50408	5.57376	2.2117	3.92155	3.55559	6.6936
TCONS_00014406	XLOC_006466	LINC111	lincRNA	novel	Chr01	15193297	15194349	-	2	398	55	0.321608	1.32493	0.94942	0.724382	0	0	0	2.19212	1.34488	1.56609	0	0	0	1.69597	0.537255	0.93724	0	0	0	0.999578	0	1.70103	0	1.05682	0
TCONS_00014433	Potri.001G178000	Potri.001G178000-OT1	sense_overlapping	protein_coding	Chr01	15249274	15316900	-	2	257	38	0.365759	0.964564	0.256634	1.19681	0.94316	0.4693	0.684781	0.43721	1.18007	0.488747	0.303928	0.833501	0	0.828308	0.862606	0.952742	0.885121	1.31468	1.10819	0.806003	0.69908	0.702011	0.379143	0.881219	1.10266
TCONS_00014648	XLOC_006561	LINC112	lincRNA	novel	Chr01	16434029	16434690	-	2	641	117	0.343214	0.278605	0	0.520443	0.214786	0.473087	0.261919	0.204829	0.18085	0	0.270791	0	0.084735	0.205737	0.234454	0.133668	0.573305	0.488823	1.02013	0.266349	0.316597	0.12856	0.118509	0.191286	0.694086
TCONS_00014800	Potri.001G192500	Potri.001G192500-OT1	sense_overlapping	protein_coding	Chr01	17511739	17512783	-	2	940	86	0.364894	0.94223	1.63851	1.2564	0.564936	1.00676	1.41831	1.22682	1.41509	0.731838	1.19775	1.50626	1.35104	0.785369	0.552993	0.646148	1.05995	1.11041	1.51971	1.27905	0.996671	1.12458	1.35169	0.661503	1.23002
TCONS_00014810	XLOC_006636	LINC113	lincRNA	novel	Chr01	17556358	17557121	-	2	729	76	0.342936	0	0	0.049249	0.321494	0.413607	0.527355	0	0.075224	0	0.133522	0	0	0.099235	0.326555	0.422241	0.134281	0.13407	0.400105	0.0164163	0.420819	0.0250747	0.0445073	0.282677	0.222819
TCONS_00014842	XLOC_006656	LINC114	lincRNA	novel	Chr01	17942570	17951852	-	2	364	57	0.373626	0.046914	0	0	0.096741	0.604839	0.236622	0	0	0	0.210136	0.201015	0.482115	0	0.047474	0	0.214125	0.311879	0.278467	0.015638	0.312734	0	0.297755	0.0158247	0.268157
TCONS_00014847	Potri.001G195300	Potri.001G195300-OT1	sense_overlapping	protein_coding	Chr01	18149895	18438889	-	2	445	61	0.28764	0.036808	0	0	0.153802	0.119249	0	0	0.039165	0	0	0	0.095026	0	0	0	1.05301	0.861095	0.227307	0.0122693	0.091017	0.013055	0.0316753	0	0.713804
TCONS_00014913	XLOC_006700	LINC115	lincRNA	novel	Chr01	19192382	19193107	-	2	594	100	0.397306	0.080507	0.364969	0.265301	0.325126	0	0.366816	0.362004	0.616335	0.507052	0.213059	0	0.315766	0.385089	0.289198	0.17413	0.052924	0	0	0.236926	0.230647	0.49513	0.176275	0.282806	0.0176413
TCONS_00015043	Potri.001G204200	Potri.001G204200-AS1	antisense	protein_coding	Chr01	20264994	20265955	-	3	588	90	0.445578	0.297065	0	0.147541	0	0.245926	0.064932	0.114313	0.125481	0.328817	0.206639	0.492138	0.23657	0.132561	0.29592	0	0.298295	0	0.066472	0.148202	0.103619	0.189537	0.311782	0.142827	0.121589
TCONS_00015053	XLOC_006768	LINC116	lincRNA	novel	Chr01	20331888	20332401	-	2	360	46	0.4	0	0	0	0.427669	0.338219	0.198543	0	0	0	0.31501	0	0.160272	0	0	0	0.500278	0.184576	0.192074	0	0.321477	0	0.158427	0	0.292309
TCONS_00015168	Potri.001G208800	Potri.001G208800-AS1	antisense	protein_coding	Chr01	20933195	20935925	-	2	1207	316	0.470588	0.242141	0.141841	0.029945	0.230326	0.371788	0.126955	0.317518	0.278614	0.651858	0.315612	0.573798	0.465337	0.323222	0.190825	0.147073	0.24739	0.11555	0.289392	0.137976	0.243023	0.415997	0.451582	0.220373	0.217444
TCONS_00015207	Potri.001G210300	Potri.001G210300-OT1	sense_overlapping	protein_coding	Chr01	21082040	21088269	-	6	948	305	0.43038	0.054005	0.027044	0	0.084191	0.119623	0.220898	0.315755	0.343591	0.283726	0	0	0.055378	0.009931	0.047583	0.022167	0	0	0.064755	0.0270163	0.141571	0.314357	0.0184593	0.0265603	0.021585
TCONS_00015208	Potri.001G210300	Potri.001G210300-OT2	sense_overlapping	protein_coding	Chr01	21082040	21090043	-	7	1128	365	0.423759	0.071679	0.155278	0.359351	0.343336	0.165693	0.346033	0	0	0	0.102997	0.05807	0.049292	0.300064	0.170523	0.236934	0.264604	0.242498	0.441754	0.195436	0.285021	0	0.0701197	0.23584	0.316285
TCONS_00015276	XLOC_006849	LINC117	lincRNA	novel	Chr01	21415109	21434003	-	3	251	41	0.434263	0.362323	0.939727	0.219792	0	0	0	0	0	0	0	0	0	0.091144	0.278128	0	0	0	0	0.507281	0	0	0	0.123091	0
TCONS_00015339	Potri.001G215400	Potri.001G215400-AS1	antisense	protein_coding	Chr01	21819801	21821937	-	2	1131	210	0.412025	0	0.060333	0.079254	0.033827	0.256742	0	0.236435	0.226475	0.327247	0.379938	0.299748	0.306671	0	0.034188	0	0.062158	0	0	0.046529	0.0968563	0.263386	0.328786	0.011396	0.0207193
TCONS_00015400	Potri.001G218900	Potri.001G218900-OT1	sense_overlapping	protein_coding	Chr01	22466447	22469108	-	3	1550	137	0.447097	0.19821	0	0.080387	0	0	0	0.363099	0	0	0.411549	0	0.118016	0.12527	0.284556	0.149501	0.012517	0	0	0.0928657	0	0.121033	0.176522	0.186442	0.00417233
TCONS_00015409	XLOC_006911	LINC118	lincRNA	novel	Chr01	22490680	22491077	-	2	301	75	0.355482	3.31302	2.62048	3.05954	0.130183	0	0	1.55336	2.40979	3.29064	0	0	0	4.05457	3.51821	2.07185	0	0	0	2.99768	0.0433943	2.41793	0	3.21488	0
TCONS_00015410	XLOC_006912	LINC119	lincRNA	novel	Chr01	22492455	22492869	-	2	217	72	0.497696	0.062526	0.352735	0	0	0	0	0	0	0	0	0	0	0	0.093549	0	0	0	0	0.13842	0	0	0	0.031183	0
TCONS_00015519	XLOC_006966	LINC120	lincRNA	novel	Chr01	23324605	23334965	-	2	241	80	0.394191	0	0	0	0	0	0	0	0	0	0	0	0	0	0	0	0.366822	0	0	0	0	0	0	0	0.122274
TCONS_00015528	Potri.001G224400	Potri.001G224400-AS1	antisense	protein_coding	Chr01	23492256	23493674	-	2	1033	256	0.420136	0.104422	0.138687	0.130975	0.093296	0.037066	0.037334	0	0.191211	0.07614	0.030904	0.210968	0.04939	0.186848	0.19402	0.171731	0.034027	0	0.037711	0.124695	0.0558987	0.089117	0.0970873	0.1842	0.0239127
TCONS_00015547	XLOC_006981	LINC121	lincRNA	novel	Chr01	23584360	23586376	-	2	575	74	0.4	0	0	1.72748	0	0	0	1.94089	3.77662	0	0	0	0	0	0	0	0	0	0	0.575826	0	1.90584	0	0	0
TCONS_00015548	XLOC_006981	LINC122	lincRNA	novel	Chr01	23584360	23586422	-	2	1126	70	0.366785	2.1666	2.46071	1.10296	1.31183	2.0151	1.36465	1.35815	1.82857	2.76087	1.52735	1.33688	1.0598	1.34298	1.00148	1.50775	1.60302	1.36374	1.29024	1.91009	1.56386	1.98253	1.30801	1.28407	1.419
TCONS_00015621	Potri.001G229600	Potri.001G229600-AS1	antisense	protein_coding	Chr01	24144887	24147396	-	3	1928	508	0.419606	0.653717	0.245749	0.645758	0.267099	0.23732	0.269774	0.173967	0.362144	0.572496	0.197945	0.139699	0.058488	0.241695	0.331705	0.453735	0.160424	0.191442	0.172047	0.515075	0.258064	0.369536	0.132044	0.342378	0.174638
TCONS_00015704	Potri.001G232600	Potri.001G232600-AS1	antisense	protein_coding	Chr01	24455994	24479628	-	2	964	312	0.459544	0.032365	0.171478	0.173843	0.102091	0.148772	0.272975	0.09511	0.255026	0.22986	0.185581	0.035086	0.201139	0.206667	0.118949	0.337683	0.526445	0.6172	0.544726	0.125895	0.174613	0.193332	0.140602	0.2211	0.56279
TCONS_00015761	Potri.001G235000	Potri.001G235000-AS1	antisense	protein_coding	Chr01	24685562	24686561	-	2	316	87	0.411392	0	0	0	0.125679	0	0.29738	0	0	0	0.085355	0	0.273228	0	0	0	0	0	0.366119	0	0.14102	0	0.119528	0	0.12204
TCONS_00015776	XLOC_007088	LINC123	lincRNA	novel	Chr01	24762110	24762510	-	2	313	66	0.421725	0.325591	0.60319	3.09529	0.124769	0.282172	0	0	0	0.570917	0.076785	0.206317	0	0.162028	0	0	0	0.111246	0	1.34136	0.135647	0.190306	0.0943673	0.0540093	0.037082
TCONS_00015787	XLOC_007094	LINC125	lincRNA	novel	Chr01	24779465	24780106	-	2	595	80	0.386555	0	0	0	0.853032	0	0	0	0	0	0.492544	0.962374	0.212431	0	0	0	1.05902	1.60398	1.3149	0	0.284344	0	0.555783	0	1.32596
TCONS_00015788	XLOC_007094	LINC124	lincRNA	novel	Chr01	24779465	24780106	-	2	501	94	0.38523	0	0	0	0	0	0	0	0	0	1.46667	1.13463	0	0	0	0	0	0	0	0	0	0	0.867098	0	0
TCONS_00015789	Potri.001G236200	Potri.001G236200-AS1	antisense	protein_coding	Chr01	24788343	24788636	-	2	201	66	0.427861	0	0.18279	0.341654	0	0.095246	0.113203	0	0	0	0	0	0.271159	0.274788	0	0.088317	0.128086	0.260495	0	0.174815	0.069483	0	0.0903863	0.121035	0.129527
TCONS_00015790	XLOC_007096	LINC126	lincRNA	novel	Chr01	24790133	24791216	-	2	993	119	0.404834	0.146608	0.412522	0.370717	0.245167	0.218886	0.196907	0.194496	0.38719	0.038942	0.138209	0.137947	0.041165	0.095928	0.17939	0.430056	0.132357	0.473848	0.428775	0.309949	0.22032	0.206876	0.105774	0.235125	0.344993
TCONS_00015858	Potri.001G239800	Potri.001G239800-AS2	antisense	protein_coding	Chr01	25092235	25093372	-	3	484	99	0.466942	7.4071	5.53569	4.84514	1.62933	0.799978	0.177424	1.90538	0.082384	1.28592	0	0.068717	0.172603	5.43626	4.66425	6.7405	5.77531	6.61284	6.21883	5.92931	0.868912	1.09123	0.08044	5.61367	6.20233
TCONS_00015859	Potri.001G239800	Potri.001G239800-AS1	antisense	protein_coding	Chr01	25092235	25093372	-	2	403	84	0.466501	0	0	0	0.487166	0.393755	0	0	0	0	0	0	0	0	0	0	3.03421	3.33916	1.86103	0	0.29364	0	0	0	2.7448
TCONS_00015886	Potri.001G241100	Potri.001G241100-OT1	sense_overlapping	protein_coding	Chr01	25212878	25219651	-	5	585	97	0.449573	0.235375	0.051809	0.130462	1.38434	0	1.78157	0.228219	0.108612	0.070159	0	0.578159	1.03301	0.311267	0.057983	0.061475	1.68028	0	0	0.139215	1.0553	0.135663	0.537057	0.143575	0.560092
TCONS_00016198	Potri.001G255300	Potri.001G255300-OT1	sense_overlapping	protein_coding	Chr01	26488648	26489987	-	3	1096	95	0.399635	0	0.02919	0.010113	0	0	0	0	0.028235	0	0	0	0	0.904708	0.03528	0.310504	16.7413	22.6646	23.4186	0.013101	0	0.00941167	0	0.416831	20.9415
TCONS_00016199	Potri.001G255300	Potri.001G255300-OT2	sense_overlapping	protein_coding	Chr01	26488648	26490716	-	3	747	92	0.433735	0.021008	0	0.048385	0	0	0	0	0	0	0	0	0	1.20276	0.32475	0.190112	0.070189	0	0	0.023131	0	0	0	0.572539	0.0233963
TCONS_00016221	XLOC_007280	LINC127	lincRNA	novel	Chr01	26537953	26539044	-	2	500	58	0.362	0.13705	0.131057	0.131841	0.512055	1.80668	1.30219	0	0.088938	0.134557	1.51558	0.832441	0.382723	0	0.1082	0	1.68581	1.51749	0.784736	0.133316	1.20697	0.0744983	0.910248	0.0360667	1.32934
TCONS_00016280	Potri.001G258300	Potri.001G258300-OT1	sense_overlapping	protein_coding	Chr01	26734359	26736800	-	3	2311	144	0.368672	0	0	0	0.175735	0.895807	0.572679	0	0.755828	0.434531	0.438201	0.369898	0.257315	0	0	0	0.639183	0.517994	0.258686	0	0.548074	0.396786	0.355138	0	0.471954
TCONS_00016301	XLOC_007316	LINC128	lincRNA	novel	Chr01	26855378	26856211	-	2	322	106	0.493789	0	0	0	0	0	0	0	0	0	0	0	0	0.361703	0.180125	0.055129	0	0	0	0	0	0	0	0.198986	0
TCONS_00016314	Potri.001G259700	Potri.001G259700-AS1	antisense	protein_coding	Chr01	26886511	26889093	-	2	228	75	0.464912	0	0	0	0	0	0	0	0	0	0	0	0	0.429917	0.647227	0.169627	0	0	0	0	0	0	0	0.41559	0
TCONS_00016315	XLOC_007321	LINC129	lincRNA	novel	Chr01	26887753	26888167	-	2	306	39	0.297386	0	0	0	0	0	0	0	0	0.242422	0	0	0	0.114937	0.505449	0.116024	0	0.115096	0.894116	0	0	0.0808073	0	0.24547	0.336404
TCONS_00016320	XLOC_007324	LINC130	lincRNA	novel	Chr01	26952926	26958028	-	2	260	56	0.384615	0.03479	0.098133	0.023014	0	0	0	0.301467	1.20217	0.848854	0.06676	0	0	0.052146	0.072376	0.101048	0	0.06773	0.224993	0.051979	0	0.784165	0.0222533	0.07519	0.0975743
TCONS_00016407	Potri.001G264700	Potri.001G264700-OT2	sense_overlapping	protein_coding	Chr01	27303690	27307417	-	2	3603	150	0.393561	0.639255	1.05108	0.778469	0.608285	0.936045	0.954862	0.749527	1.31797	1.15534	0.661286	0.437442	0.427932	0.642465	0.580547	0.579754	1.03262	0.785455	0.461792	0.822934	0.833064	1.07428	0.508887	0.600922	0.759954
TCONS_00016408	Potri.001G264700	Potri.001G264700-OT1	sense_overlapping	protein_coding	Chr01	27303690	27307417	-	3	2517	150	0.417561	0	0	0	0	0.270114	0	0.911108	0.397635	0	0	0	0.114275	0	0	0	0	0	0	0	0.090038	0.436248	0.0380917	0	0
TCONS_00016411	Potri.001G264900	Potri.001G264900-AS1	antisense	protein_coding	Chr01	27315632	27316704	-	2	616	96	0.373377	0	0	0	0	0	0	0	0	0	0	0	0	0	0	0	0.36718	0.05565	0.185065	0	0	0	0	0	0.202632
TCONS_00016655	XLOC_007466	LINC131	lincRNA	novel	Chr01	28246474	28247937	-	2	817	62	0.334149	0.714862	0	0	0	0	0	0.500089	1.19291	0	0	0	0	0.673276	0	1.1138	0	0	0	0.238287	0	0.564334	0	0.595692	0
TCONS_00016657	XLOC_007468	LINC132	lincRNA	novel	Chr01	28255083	28256508	-	2	288	56	0.381944	0	0	0	0	0	0	0	0	0	0	0	0	0	0	0	0	0.303278	0	0	0	0	0	0	0.101093
TCONS_00016805	Potri.001G284400	Potri.001G284400-AS1	antisense	protein_coding	Chr01	29102806	29108934	-	3	2589	90	0.377366	0.137779	0.503141	0.400889	0	0	0	0	0.533396	0.529092	0	0	0.038106	0.043659	0.302715	0.375423	0	0	0	0.34727	0	0.354163	0.012702	0.240599	0
TCONS_00016806	Potri.001G284400	Potri.001G284400-AS2	antisense	protein_coding	Chr01	29102806	29111544	-	4	1514	107	0.398943	0	0	0	0.446633	0.465773	0.218015	0	0	0	0.462329	0.30047	0.345543	0	0	0	0.327966	0.481904	0	0	0.376807	0	0.369447	0	0.269957
TCONS_00016807	Potri.001G284400	Potri.001G284400-AS4	antisense	protein_coding	Chr01	29102806	29111632	-	4	4191	107	0.364591	0	0	0	0.636077	0.796153	0.245759	0	0	0	0.491957	0.277939	0.272659	0	0	0	0.404392	0.290201	0	0	0.55933	0	0.347518	0	0.231531
TCONS_00016808	Potri.001G284400	Potri.001G284400-AS3	antisense	protein_coding	Chr01	29102806	29111632	-	4	4803	99	0.367062	0.094509	0	0	1.46128	0.107064	0.385241	0	0.00708	0	0.462885	0.335215	0.015409	0.024376	0	0	0.089102	0.085381	0.068468	0.031503	0.651196	0.00236	0.27117	0.00812533	0.0809837
TCONS_00016809	Potri.001G284400	Potri.001G284400-AS6	antisense	protein_coding	Chr01	29102806	29111638	-	5	1709	107	0.398479	0	0	0	0.662623	0.453553	0.298969	0.01198	0	0	0.275741	0.372491	0.43212	0	0	0	0.389129	0.240382	0	0	0.471715	0.00399333	0.360117	0	0.209837
TCONS_00016810	Potri.001G284400	Potri.001G284400-AS5	antisense	protein_coding	Chr01	29102806	29111638	-	6	2253	96	0.39636	0.069697	0	0	0.032811	0.865144	0.002933	0	0.111527	0	0.32454	0.106155	0.027452	0.004727	0	0	0.027821	0	0	0.0232323	0.300296	0.0371757	0.152716	0.00157567	0.00927367
TCONS_00016811	Potri.001G284400	Potri.001G284400-AS7	antisense	protein_coding	Chr01	29102806	29111641	-	5	3070	97	0.380456	0	6e-06	0	0.027656	0	0.005258	0	0.029662	2.8e-05	0.192617	0	0.00284	0.025129	0	9.4e-05	0.003816	0.018387	0.23156	2e-06	0.0109713	0.00989667	0.0651523	0.00840767	0.0845877
TCONS_00016812	Potri.001G284400	Potri.001G284400-AS8	antisense	protein_coding	Chr01	29102806	29126832	-	2	3082	90	0.385464	0.183301	0.327336	0.410592	0.79565	0.381463	1.08539	0.251003	0.406734	0.473055	0.995129	0.877635	0.344945	0.16756	0.175107	0.896645	0.917186	0.835678	0.944943	0.307076	0.754167	0.376931	0.739236	0.413104	0.899269
TCONS_00016813	Potri.001G284400	Potri.001G284400-AS9	antisense	protein_coding	Chr01	29102806	29127140	-	3	3295	100	0.378149	2.81867	3.2304	2.7708	0.801391	1.53443	0.262695	2.85188	2.85897	2.57698	0.365784	0.224576	0.098947	0.976089	0.949677	0.164533	0.448146	0.333884	0.15543	2.93996	0.866173	2.76261	0.229769	0.696766	0.312487
TCONS_00016815	XLOC_007552	LINC133	lincRNA	novel	Chr01	29106648	29108934	-	3	1144	77	0.341783	1.72711	1.66763	1.02029	0	0	0.117856	0	0	0	0	0.088389	0	0	0	0	0	0.098769	0	1.47168	0.0392853	0	0.029463	0	0.032923
TCONS_00016816	XLOC_007552	LINC135	lincRNA	novel	Chr01	29106648	29108935	-	2	1459	77	0.344757	2.49343	3.42688	2.29596	0.892583	1.63132	0.971769	3.56603	3.71616	3.38158	0.565535	0.476502	0.19467	0.7228	0.733298	0.910433	0.416217	0.723282	0.728433	2.73876	1.16522	3.55459	0.412236	0.788844	0.622644
TCONS_00016817	XLOC_007552	LINC134	lincRNA	novel	Chr01	29106648	29108935	-	2	1974	77	0.339412	0.208848	0.208488	0.323196	0	0	0.122643	0	0	0	0	0.108103	0	0.186744	0.461775	0	0	0.132741	0	0.246844	0.040881	0	0.0360343	0.216173	0.044247
TCONS_00016818	XLOC_007552	LINC136	lincRNA	novel	Chr01	29106648	29111530	-	4	1465	77	0.341297	0	0	0	0.39909	0.22339	0.174567	0	0	0	0	0.118219	0	0	0	0	0.143907	0.223292	0	0	0.265682	0	0.0394063	0	0.1224
TCONS_00016819	XLOC_007552	LINC137	lincRNA	novel	Chr01	29106648	29111628	-	3	2242	92	0.346566	0	0	0	0.224902	0.159994	0.16767	0	0	0	0.141676	0.12912	0.15352	0	0	0	0.156635	0.199752	0.207634	0	0.184189	0	0.141439	0	0.188007
TCONS_00016820	XLOC_007552	LINC138	lincRNA	novel	Chr01	29106648	29111632	-	2	4734	90	0.343684	0.987423	1.48214	0.779971	1.06993	1.32968	0.695193	2.23908	1.86929	0.769196	1.18531	0.609277	0.202762	0.80698	0.854189	0.898384	0.877967	0.596695	0.595041	1.08318	1.0316	1.62586	0.665784	0.853184	0.689901
TCONS_00016821	XLOC_007552	LINC139	lincRNA	novel	Chr01	29106648	29111638	-	3	3911	90	0.344925	0.030047	0.008749	0.017651	1.01599	0.451289	0.243215	0	0	0	0.411904	0.25756	0.236118	0	2.9e-05	0	0.379759	0.284303	0.449532	0.0188157	0.570164	0	0.301861	9.66667e-06	0.371198
TCONS_00016822	XLOC_007552	LINC141	lincRNA	novel	Chr01	29106648	29111641	-	3	1325	77	0.348679	0	0	0	0.473301	0.123569	0.118301	0	0	0	0.195641	0.111824	0.072482	0	0	0	0.220163	0.145425	0.25357	0	0.23839	0	0.126649	0	0.206386
TCONS_00016823	XLOC_007552	LINC140	lincRNA	novel	Chr01	29106648	29111641	-	4	1426	97	0.352735	0	0.121243	0.145683	0.437364	0.13547	0.173024	0	0	0	0.150346	0.153223	0.122192	0	0	0	0.149523	0.229625	0.285616	0.0889753	0.248619	0	0.14192	0	0.221588
TCONS_00016824	Potri.001G284700	Potri.001G284700-OT2	sense_overlapping	protein_coding	Chr01	29106648	29129399	-	2	1791	77	0.342267	0.183659	0.581788	0.171485	0.418067	0.470816	0.431506	0.095225	0.914711	0.350489	0.266303	0.062543	0.227996	0.351164	0.143154	0.05313	0.289768	0.303127	0	0.312311	0.44013	0.453475	0.185614	0.182483	0.197632
TCONS_00016825	Potri.001G284700	Potri.001G284700-OT1	sense_overlapping	protein_coding	Chr01	29106648	29129399	-	3	1540	77	0.34026	0	0	0	0.581798	0.702932	0.42634	0.029332	0.209509	0	0.278772	0	0.221808	0.110808	0.028195	0	0.482404	0.194456	0.08231	0	0.570357	0.0796137	0.16686	0.0463343	0.253057
TCONS_00016826	Potri.001G284700	Potri.001G284700-OT3	sense_overlapping	protein_coding	Chr01	29106648	29131333	-	3	2909	90	0.344105	0	0	0	0	0.43691	0	0	0.246238	0	0.251187	0	0	0.103648	0	0	0.20477	0	0	0	0.145637	0.0820793	0.083729	0.0345493	0.0682567
TCONS_00016827	Potri.001G284700	Potri.001G284700-OT5	sense_overlapping	protein_coding	Chr01	29106648	29131340	-	3	2602	90	0.34166	0	0	0.162485	0	0.438527	0	0.798753	1.42309	1.00351	0	0	0	0.351247	0.599734	0.882173	0.298404	0	0	0.0541617	0.146176	1.07512	0	0.611051	0.099468
TCONS_00016828	Potri.001G284700	Potri.001G284700-OT4	sense_overlapping	protein_coding	Chr01	29106648	29131340	-	3	2972	90	0.341521	0	0	0.747801	0.985448	0	0.94795	0	0	0	0.120521	0	0.37269	0	0	0	0	0.630966	0.092525	0.249267	0.644466	0	0.164404	0	0.241164
TCONS_00016829	Potri.001G284700	Potri.001G284700-OT6	sense_overlapping	protein_coding	Chr01	29106648	29132450	-	4	1196	77	0.343645	0	0.002406	0.003541	0.273756	0.163809	0.161514	0.001957	0	0	0.14016	0	0.182341	0.002861	0	0	0.115451	0.142399	2.2e-05	0.00198233	0.199693	0.000652333	0.1075	0.000953667	0.0859573
TCONS_00016831	Potri.001G284700	Potri.001G284700-OT7	sense_overlapping	protein_coding	Chr01	29127706	29131317	-	3	2545	90	0.335167	0.740818	0	0	0	0.980267	0	0.341444	0.502331	0.442131	1.51563	0	0	0.331781	0.488891	0.140307	0.325832	0	0.397047	0.246939	0.326756	0.428635	0.505211	0.320326	0.24096
TCONS_00016832	Potri.001G284700	Potri.001G284700-OT8	sense_overlapping	protein_coding	Chr01	29127706	29131333	-	3	2498	90	0.334668	1.6057	2.10829	1.72615	0	0.663289	0	1.70118	2.39752	2.09842	0.980458	0	0	0.59993	0	0.642347	0.537759	0	0.379664	1.81338	0.221096	2.06571	0.326819	0.414092	0.305808
TCONS_00016833	Potri.001G284700	Potri.001G284700-OT9	sense_overlapping	protein_coding	Chr01	29127706	29131338	-	2	2817	90	0.336528	0.402639	0.951661	0.393757	0	0.418179	0	0.655389	0.53414	0.364741	0.031956	1.30228	0	0.273306	0.663507	0.810597	0.140719	0.46309	0.070058	0.582686	0.139393	0.51809	0.444744	0.58247	0.224622
TCONS_00016834	Potri.001G284700	Potri.001G284700-OT11	sense_overlapping	protein_coding	Chr01	29127706	29132450	-	3	1036	77	0.323359	0	0	0	3.29316	2.23039	2.51597	0.999203	0	0	1.03201	1.13289	0.620842	0	0	0	1.06849	0.964458	0.639715	0	2.67984	0.333068	0.928583	0	0.890888
TCONS_00016835	Potri.001G284700	Potri.001G284700-OT10	sense_overlapping	protein_coding	Chr01	29127706	29132450	-	3	1099	77	0.325751	0	0	0	0.197793	0.225345	0.551935	0.338176	0	0	0.298385	0.062672	0.421843	0	0	0	0.189526	0.349726	0.174939	0	0.325024	0.112725	0.260967	0	0.238064
TCONS_00016842	Potri.001G285000	Potri.001G285000-AS1	antisense	protein_coding	Chr01	29155747	29157169	-	2	610	76	0.421311	0	0.093692	0	0	0.142879	0.041083	0	0	0	0.031206	0.273353	0.202164	0	0.061487	0	0	0	0	0.0312307	0.0613207	0	0.168908	0.0204957	0
TCONS_00016845	XLOC_007560	LINC142	lincRNA	novel	Chr01	29168732	29169184	-	2	344	54	0.389535	0.077818	0	0	0	0	0	0	0	0.150644	0	0	0	0.436012	0	0	0	0	0	0.0259393	0	0.0502147	0	0.145337	0
TCONS_00016928	XLOC_007601	LINC143	lincRNA	novel	Chr01	29509141	29511215	-	3	769	72	0.374512	0.605772	0.188455	0.602765	0	0	0	0.267173	0.38752	0.459722	0	0	0	0.30671	0.075251	0.092336	0	0	0	0.465664	0	0.371472	0	0.158099	0
TCONS_00016950	XLOC_007617	LINC144	lincRNA	novel	Chr01	29619750	29620228	-	2	366	121	0.439891	0.100193	0.572333	0.691268	0.415955	0.42892	0.364935	0.091825	0	0	0	0.085318	0	0	0.105295	0.387368	0.385438	0.163728	0.213955	0.454598	0.40327	0.0306083	0.0284393	0.164221	0.254374
TCONS_00017059	Potri.001G293000	Potri.001G293000-OT1	sense_overlapping	protein_coding	Chr01	29819687	29823242	-	5	2127	90	0.379878	0	0	0	0.7824	0.49372	0.257299	0	0	0	0.342367	0.345706	0.091232	0.003176	0.019798	0	0.08767	0.413246	0.536794	0	0.51114	0	0.259768	0.007658	0.345903
TCONS_00017060	Potri.001G293000	Potri.001G293000-OT2	sense_overlapping	protein_coding	Chr01	29819687	29823256	-	6	1994	106	0.379137	0	0	0	0	0.352877	0	0	0	0	0.329531	0.037324	0	0	0	0	0.037007	0	0	0	0.117626	0	0.122285	0	0.0123357
TCONS_00017064	Potri.001G293000	Potri.001G293000-OT3	sense_overlapping	protein_coding	Chr01	29820358	29823355	-	3	1363	94	0.369773	0.36006	0.667812	0.363175	0.021759	0.055957	0.154753	0.455755	0.938723	1.13831	0.047714	0.021474	0.048611	0.058321	0.094175	0.223134	0	0	0	0.463682	0.0774897	0.844263	0.0392663	0.12521	0
TCONS_00017072	XLOC_007642	LINC145	lincRNA	novel	Chr01	29832895	29834533	-	2	1385	92	0.357401	0	0	0	0.297359	0.212817	0.327168	0	0	0	0.391769	0.323079	0.114181	0	0	0	0.578492	0.603278	0.526883	0	0.279115	0	0.276343	0	0.569551
TCONS_00017073	XLOC_007642	LINC146	lincRNA	novel	Chr01	29832895	29834540	-	3	792	66	0.367424	0	0	0	0	1.13055	0.652853	0	0	0	0.605621	0.507616	0.488614	0	0	0	0.320107	1.29892	0.400063	0	0.594468	0	0.53395	0	0.673029
TCONS_00017112	XLOC_007667	LINC147	lincRNA	novel	Chr01	30019491	30020832	-	2	434	58	0.387097	0.197999	0	0.085788	0.220536	0	0.064869	0.152037	0	0	0.389015	0.173789	0.523117	0	0	0	0.177422	0.08474	0.082881	0.0945957	0.095135	0.050679	0.361974	0	0.115014
TCONS_00017118	XLOC_007670	LINC148	lincRNA	novel	Chr01	30045701	30046685	-	2	800	67	0.4225	0	0	0	0.048889	0.143572	0.274942	0	0	0.12084	0	0	0.123454	0.131572	0.339946	0.044231	0	0.06519	0.046688	0	0.155801	0.04028	0.0411513	0.171916	0.0372927
TCONS_00017125	XLOC_007674	LINC149	lincRNA	novel	Chr01	30065182	30065676	-	2	216	62	0.337963	0.16581	0	0	0	0	0	0	0	0	0	0	0	0.149162	0.510187	0	0	0	0	0.05527	0	0	0	0.219783	0
TCONS_00017151	XLOC_007687	LINC150	lincRNA	novel	Chr01	30141132	30142773	-	2	545	97	0.46422	0.067061	0.23595	0	0.688145	0.768121	1.33152	2.5943	1.18248	1.78538	4.05522	5.31997	4.58886	0.212235	0	0.065795	0.161131	0.409062	0	0.101004	0.929263	1.85405	4.65469	0.0926767	0.190064
TCONS_00017164	XLOC_007698	LINC151	lincRNA	novel	Chr01	30278253	30278921	-	2	507	85	0.426036	0	0.185432	0	1.65125	0.597368	0.30376	0.263827	0	0	0.136944	0.025979	0	0	0	0	0.069561	0.177834	0.154184	0.0618107	0.850794	0.0879423	0.0543077	0	0.13386
TCONS_00017278	XLOC_007744	LINC152	lincRNA	novel	Chr01	30758196	30759516	-	3	610	115	0.436066	0.208802	0.110141	0.117318	0.18794	0.411194	0.153949	0.658827	0.37385	0.264827	0.861025	1.97857	1.49336	0.356416	0.383445	0.491875	0.282065	0.190349	0.063434	0.14542	0.251028	0.432501	1.44432	0.410579	0.178616
TCONS_00017351	Potri.001G308100	Potri.001G308100-AS1	antisense	protein_coding	Chr01	31125698	31127234	-	2	1373	201	0.427531	0	0	0	0	0	0	0	0	0	0	5.55263	0.000899	0	0	0	0	0	0	0	0	0	1.85118	0	0
TCONS_00017355	Potri.001G308300	Potri.001G308300-OT1	sense_overlapping	protein_coding	Chr01	31146780	31182082	-	2	291	96	0.563574	0	0.134515	0	0	0	0	0.952421	1.43603	0.521361	0	0	0	1.80971	0.283468	0.627917	0	0	0	0.0448383	0	0.969936	0	0.907032	0
TCONS_00017365	Potri.001G308900	Potri.001G308900-AS1	antisense	protein_coding	Chr01	31256923	31258751	-	2	350	56	0.391429	0	0.072981	0.224778	0	0	0.049636	0	0.384404	0	0.132051	0	0.094777	0	0	0.069695	0	0.122619	0.074026	0.099253	0.0165453	0.128135	0.0756093	0.0232317	0.0655483
TCONS_00017372	XLOC_007795	LINC153	lincRNA	novel	Chr01	31297795	31298377	-	2	518	46	0.30888	0.328844	0.59923	0.395378	0.6407	0.290001	0.36506	0.684277	0.502904	0.733959	0.362568	0.38872	0.243453	0.753734	0.403617	0.436825	0.304109	0.536903	0.669285	0.441151	0.43192	0.64038	0.33158	0.531392	0.503432
TCONS_00017402	Potri.001G311400	Potri.001G311400-OT1	sense_overlapping	protein_coding	Chr01	31510426	31540561	-	8	1147	233	0.43592	3.71182	3.66069	4.50639	7.66835	4.87917	4.77737	2.09517	1.39137	1.46183	1.06658	2.19187	1.51054	1.03596	1.61422	1.74542	1.88682	2.79452	2.0066	3.95963	5.77497	1.64946	1.58966	1.4652	2.22931
TCONS_00017409	XLOC_007820	LINC155	lincRNA	novel	Chr01	31717199	31717633	-	2	306	101	0.447712	0	0.000955	0	0.456964	0	0.167296	0.066667	0.038461	0	0	0.14862	0.205403	0.020447	0	0.034568	0.273436	0.354763	0.263082	0.000318333	0.208087	0.0350427	0.118008	0.0183383	0.297094
TCONS_00017410	XLOC_007820	LINC154	lincRNA	novel	Chr01	31717199	31717633	-	2	300	99	0.446667	0.613824	0.251336	0.937855	0.334369	0.031907	0.081464	0.33679	0.606024	0.454644	0	0.05911	0.119386	0.361298	0.317068	0.310964	0.218565	0.187564	0.170068	0.601005	0.149247	0.465819	0.0594987	0.329777	0.192066
TCONS_00017411	XLOC_007821	LINC156	lincRNA	novel	Chr01	31729753	31731387	-	3	1059	68	0.406988	0.343163	1.20226	0.392698	0.201939	0.168064	0.387373	0.232598	0.25311	0.11728	0.08624	0	0.087698	0.432456	3.10505	1.38882	0.142301	0.056454	0.135002	0.64604	0.252459	0.200996	0.0579793	1.64211	0.111252
TCONS_00017429	Potri.001G314100	Potri.001G314100-AS1	antisense	protein_coding	Chr01	31992543	31994739	-	2	798	131	0.446115	0.181361	0.49798	0.398725	0.466324	0.208238	0.118082	0.38704	0.346296	0.44073	0.302056	0.411974	0.323244	0.214161	0.407181	0.377278	0.537411	0.576104	0.316734	0.359355	0.264215	0.391355	0.345758	0.332873	0.47675
TCONS_00017628	XLOC_007921	LINC157	lincRNA	novel	Chr01	32788905	32791463	-	2	1375	158	0.346909	1.37116	2.05579	2.10809	1.58438	0.713758	1.30946	0.279212	0.905985	0.289919	0.564451	0.318219	0.265578	0.097075	0.495404	0.257362	0.057161	0.157226	0.294682	1.84501	1.20253	0.491705	0.382749	0.28328	0.16969
TCONS_00017631	Potri.001G324100	Potri.001G324100-OT1	sense_overlapping	protein_coding	Chr01	32808797	32814716	-	3	798	226	0.444862	0.1374	0.475955	0.381967	0.812874	0.27035	0.562617	0.09736	0.56966	0.422989	0.281307	0	0.050175	0.164684	0.407067	0.442196	0.381597	0.306876	0.325922	0.331774	0.548614	0.363336	0.110494	0.337982	0.338132
TCONS_00017632	Potri.001G324100	Potri.001G324100-OT2	sense_overlapping	protein_coding	Chr01	32808797	32814719	-	3	785	237	0.44586	0	0	0	0	0	0	0	0	0	0	0	0	0	0	0	0	0	0	0	0	0	0	0	0
TCONS_00017718	Potri.001G327600	Potri.001G327600-OT1	sense_overlapping	protein_coding	Chr01	33154530	33163004	-	3	1294	100	0.353941	0.240678	0.122176	0	0	2.76382	0	0	0.351874	0.178372	0	0	0	0	0.132394	0	0	0	0	0.120951	0.921274	0.176749	0	0.0441313	0
TCONS_00017721	Potri.001G327600	Potri.001G327600-OT2	sense_overlapping	protein_coding	Chr01	33154530	33163059	-	4	1257	118	0.373906	0.265456	0.259321	0.274763	0	0	0	0.531539	0.547487	0.623509	0.094213	0	0	0.182443	0.022274	0.135918	0	0	0	0.266513	0	0.567512	0.0314043	0.113545	0
TCONS_00017802	Potri.001G331800	Potri.001G331800-AS1	antisense	protein_coding	Chr01	33540607	33542928	-	2	1300	292	0.401538	1.26758	1.04482	0.877451	0.793546	0.627188	0.745309	0.554016	0.821853	1.31537	0.600387	1.04311	1.31696	1.62165	0.983922	0.782439	1.44443	1.88397	1.27018	1.06328	0.722014	0.897079	0.986819	1.12934	1.53286
TCONS_00017876	XLOC_008036	LINC158	lincRNA	novel	Chr01	33807048	33808080	-	2	408	98	0.42402	0	0	0	0	0	0	0	0	0	0.16989	0	0.268553	0	0	0	0	0	0.095798	0	0	0	0.146148	0	0.0319327
TCONS_00018046	Potri.001G341900	Potri.001G341900-AS1	antisense	protein_coding	Chr01	34673783	34674147	-	2	234	65	0.405983	0	0	0	0	0	0	0	0	0	0	0.285709	0	0	0	0	0	0	0	0	0	0	0.0952363	0	0
TCONS_00018072	Potri.001G342900	Potri.001G342900-AS1	antisense	protein_coding	Chr01	34795821	34803941	-	2	630	194	0.45873	0.389988	1.04255	0.66808	0.231267	0.461797	0.15712	0.916131	0.860099	1.11297	0.357256	0.749346	0.723125	0.811906	0.578093	0.390349	0.460868	0.407166	0.537893	0.700206	0.283395	0.963066	0.609909	0.593449	0.468642
TCONS_00018265	Potri.001G349700	Potri.001G349700-AS1	antisense	protein_coding	Chr01	35620193	35622674	-	2	620	168	0.454839	0	0	0	0	0	0	0.016985	0	0	0	0	0	0	0	0.015652	0	0.328322	0.503165	0	0	0.00566167	0	0.00521733	0.277162
TCONS_00018288	XLOC_008207	LINC159	lincRNA	novel	Chr01	35763537	35765043	-	3	327	108	0.431193	0.392125	0.105335	0	0.121452	0	0.219733	0.153823	0	0	0	0	0	0.160951	0	0	0.128721	0	0	0.16582	0.113728	0.0512743	0	0.0536503	0.042907
TCONS_00018370	XLOC_008242	LINC160	lincRNA	novel	Chr01	36181978	36194176	-	2	1243	79	0.335479	1.51386	1.22352	1.4558	0.063688	0.074545	0.058819	0.856365	0.754285	1.04913	0	0	0.017388	2.18629	3.5783	1.51703	0.151417	0.107859	0.139404	1.39773	0.065684	0.886593	0.005796	2.42721	0.132893
TCONS_00018388	Potri.001G355000	Potri.001G355000-AS1	antisense	protein_coding	Chr01	36274635	36276476	-	2	301	50	0.405316	0.365487	0	0.479911	0.130623	0	0.509086	0	0	0	0.164927	0.337102	0	0	0	0	0	0.29135	0	0.281799	0.213236	0	0.167343	0	0.0971167
TCONS_00018415	Potri.001G356200	Potri.001G356200-AS1	antisense	protein_coding	Chr01	36453221	36455215	-	2	1764	162	0.391156	1.06852	2.11775	0.917938	0.204155	0.250829	0.543357	0.186273	0.125414	0.122803	0.175607	0.060793	0.153584	0.083042	0.052041	0.068393	0	0	0.030711	1.36807	0.33278	0.14483	0.129995	0.0678253	0.010237
TCONS_00018430	XLOC_008273	LINC161	lincRNA	novel	Chr01	36592384	36593006	-	2	585	81	0.367521	0	0	0.057624	0	0.348855	0	0.123118	0	0	0.287416	0.42707	0.334117	0	0	0	0	0	0	0.019208	0.116285	0.0410393	0.349534	0	0
TCONS_00018553	XLOC_008320	LINC162	lincRNA	novel	Chr01	37400422	37401587	-	2	353	45	0.376771	1.87848	0	1.6679	0.879799	1.73258	1.5623	3.10194	0	0	0.778928	0.525074	1.76068	0	0	0	0.511279	0	1.25451	1.18213	1.39156	1.03398	1.02156	0	0.588595
TCONS_00018554	XLOC_008320	LINC163	lincRNA	novel	Chr01	37400422	37401706	-	2	1202	87	0.343594	0	3.14094	0	1.61821	2.70125	2.34283	0	0.006226	2.16603	3.86469	2.5638	2.46059	2.19134	1.55686	3.19849	2.11936	2.21312	2.21962	1.04698	2.22076	0.724087	2.96303	2.31556	2.18404
TCONS_00018581	Potri.001G363400	Potri.001G363400-OT1	sense_overlapping	protein_coding	Chr01	37613174	37624922	-	3	216	51	0.375	0.337845	0.088592	0.006539	0	0	0	0	0	0	0.13915	0	0	0.010863	0	0	0	0.093484	0	0.144325	0	0	0.0463833	0.003621	0.0311613
TCONS_00018633	Potri.001G366900	Potri.001G366900-OT1	sense_overlapping	protein_coding	Chr01	37974227	37974816	-	2	477	152	0.457023	12.4867	8.08414	12.1099	55.7615	40.2472	69.9501	15.7568	7.86777	6.301	38.2105	37.4161	37.4281	22.9897	24.3508	25.0145	68.1879	109.133	104.552	10.8936	55.3196	9.97519	37.6849	24.1183	93.9576
TCONS_00018680	XLOC_008375	LINC164	lincRNA	novel	Chr01	38257943	38268126	-	2	301	35	0.302326	0	0	0	0.098123	0.39561	0.064063	0	0	0	0	0	0	0	0	0	0	0	0.129853	0	0.185932	0	0	0	0.0432843
TCONS_00018685	Potri.001G368900	Potri.001G368900-AS1	antisense	protein_coding	Chr01	38286911	38289834	-	2	1258	109	0.403021	0.623127	0.267415	0.606988	0.133961	0.214069	0.213948	0.376688	0.535451	0.630032	0.14313	0.219881	0.150816	0.412802	0.315154	0.388147	0.364495	0.206706	0.445935	0.499177	0.187326	0.514057	0.171276	0.372034	0.339045
TCONS_00018758	Potri.001G371700	Potri.001G371700-AS1	antisense	protein_coding	Chr01	38551118	38553967	-	3	754	98	0.362069	0.076243	0.072768	0.071903	0.235971	0	0.102297	0.437856	0.08703	0.234969	0.056017	0.129937	0.296992	0	0.032584	0.117717	0.155394	0.115218	0.125966	0.073638	0.112756	0.253285	0.160982	0.0501003	0.132193
TCONS_00018865	XLOC_008467	LINC165	lincRNA	novel	Chr01	39282510	39287218	-	2	4689	131	0.3553	5.20165	7.65165	6.17125	4.1927	8.0882	5.48571	8.7767	10.7272	9.62521	5.96365	4.49181	3.49767	3.78568	2.82948	3.43339	4.27303	4.274	3.73055	6.34152	5.92221	9.70969	4.65105	3.34952	4.09252
TCONS_00018896	Potri.001G379200	Potri.001G379200-AS1	antisense	protein_coding	Chr01	39551529	39552323	-	2	641	126	0.413417	0	0	0	4.60333	2.97591	4.13134	0	0	0	0.131377	0.130682	0.114494	0	0	0	0.307492	0.360797	0.466109	0	3.90353	0	0.125518	0	0.378133
TCONS_00018897	Potri.001G379300	Potri.001G379300-AS1	antisense	protein_coding	Chr01	39556603	39557382	-	2	631	157	0.418384	0.434423	0.312063	0.652019	1.95778	1.30706	1.1038	0.161634	0.4423	0.183012	0	0.215451	0.089354	0.465376	0.060257	0.056265	0.470397	0.321399	0.380287	0.466168	1.45621	0.262315	0.101602	0.193966	0.390694
TCONS_00018984	Potri.001G383700	Potri.001G383700-AS1	antisense	protein_coding	Chr01	39933545	39938580	-	2	3736	106	0.374197	0.366989	0.5471	0.38591	0.338065	1.01912	0.536869	0.344026	0.109412	0.218697	0.275994	0.514866	0.313346	1.30591	0.442816	0.894283	0.200111	0.311807	0.542238	0.433333	0.631352	0.224045	0.368069	0.881002	0.351385
TCONS_00019035	Potri.001G385500	Potri.001G385500-OT1	sense_overlapping	protein_coding	Chr01	40054341	40177447	-	6	919	305	0.430903	0.54711	0.203921	0.440389	0.25682	0.292201	0.162335	0.164566	0.442504	0.233905	0.129506	0.238958	0.061249	0.114213	0.122859	0.115898	0.150485	0.220233	0.084919	0.39714	0.237119	0.280325	0.143238	0.117657	0.151879
TCONS_00019090	Potri.001G388300	Potri.001G388300-AS1	antisense	protein_coding	Chr01	40448142	40504757	-	3	789	263	0.43346	0	0	0	0	0	0	0	0	0	0.029005	0	0	0.585154	0.027737	0.001708	0.005533	0.021708	0.017641	0	0	0	0.00966833	0.204866	0.0149607
TCONS_00019091	Potri.001G388300	Potri.001G388300-AS2	antisense	protein_coding	Chr01	40448142	40504823	-	3	855	267	0.418713	0	0	0	0	0	0	0	0	0	0	0	0	0.562082	0	0.344984	0.925118	3.31854	1.05568	0	0	0	0	0.302355	1.76645
TCONS_00019092	Potri.001G388300	Potri.001G388300-AS3	antisense	protein_coding	Chr01	40448142	40504852	-	3	884	267	0.417421	0	0.268956	0	0.078321	0	0.109922	0	0	0.051096	0.189235	0.135383	0.043246	0.358809	0.843689	0.306541	0.23125	0.319597	0.26299	0.089652	0.0627477	0.017032	0.122621	0.503013	0.271279
TCONS_00019093	Potri.001G388500	Potri.001G388500-AS1	antisense	protein_coding	Chr01	40489935	40600007	-	2	792	100	0.308081	1.03468	4.67185	1.49913	0.172665	0.100718	0.287945	0.470881	0.069517	0.218879	0	0	0	0.909247	4.02641	5.80127	0.620894	1.7079	0.926475	2.40189	0.187109	0.253092	0	3.57898	1.08509
TCONS_00019094	Potri.001G388300	Potri.001G388300-AS5	antisense	protein_coding	Chr01	40496346	40540549	-	2	600	200	0.471667	0.209271	0.839077	0.045684	0	0.086113	0.048207	0.056013	0.197473	0.041978	0	0.042278	0.024704	1.69568	1.44859	3.42022	2.05713	1.32064	0.773837	0.364677	0.0447733	0.098488	0.0223273	2.18816	1.38387
TCONS_00019095	Potri.001G388300	Potri.001G388300-AS4	antisense	protein_coding	Chr01	40497703	40541545	-	2	239	79	0.401674	0.031752	0.013077	0.019162	0	0	0	0	0.009668	0	0	0	0	0.283063	0.031279	0.443561	3.31318	1.92688	0.942812	0.0213303	0	0.00322267	0	0.252634	2.06096
TCONS_00019096	Potri.001G388500	Potri.001G388500-AS2	antisense	protein_coding	Chr01	40541105	40598457	-	2	367	122	0.384196	0.081431	0.18289	0.061552	0	0.080682	0	0.042715	0.267124	0.026879	0	0.02304	0	0.419309	0.675013	0.413023	1.63597	0.853013	0.718925	0.108624	0.026894	0.112239	0.00768	0.502448	1.0693
TCONS_00019104	Potri.001G388900	Potri.001G388900-AS1	antisense	protein_coding	Chr01	40683157	40685089	-	2	1807	541	0.442169	1.38573	1.17291	0.987011	0.196486	0.119861	0.079031	0.223594	0.960252	0.317426	0.134353	0.112305	0.093589	0.759102	1.22263	2.07355	1.08841	0.94896	1.12308	1.18188	0.131793	0.500424	0.113416	1.35176	1.05348
TCONS_00019110	XLOC_008586	LINC166	lincRNA	novel	Chr01	40716505	40717675	-	2	214	71	0.621495	0	0.177647	0.419421	0	0	0	0.462765	0	0.17455	0	0	0	0	0	0.24609	0	0	0	0.199023	0	0.212438	0	0.08203	0
TCONS_00019112	XLOC_008588	LINC167	lincRNA	novel	Chr01	40719359	40726579	-	2	397	42	0.29471	0.348848	1.68233	0.293558	0	0	0	0.692056	0.589325	0.60954	0	0	0	0.822524	0.484391	0.790552	0	0	0	0.774911	0	0.630307	0	0.699156	0
TCONS_00019174	XLOC_008621	LINC168	lincRNA	novel	Chr01	41183288	41186623	-	3	1416	73	0.339689	0.557343	1.04542	0.562435	0.498885	1.37159	1.3103	1.09938	0.839937	0.950256	0.562074	0.597605	0.462409	0.806751	0.586588	0.791117	1.07509	2.24648	2.1816	0.721732	1.06026	0.96319	0.540696	0.728152	1.83439
TCONS_00019226	XLOC_008647	LINC169	lincRNA	novel	Chr01	41627537	41636701	-	2	292	43	0.35274	0	0.278628	0.401456	0	0.05857	0	0	0.383438	0	0	0.051738	0	0.460116	0	0.334161	0	0	0	0.226695	0.0195233	0.127813	0.017246	0.264759	0
TCONS_00019266	Potri.001G397600	Potri.001G397600-OT1	sense_overlapping	protein_coding	Chr01	41868311	41870443	-	3	1751	86	0.364934	10.197	9.35982	10.7582	5.85414	4.24826	4.66272	10.8309	10.151	10.4818	4.8192	2.55279	3.48994	9.22954	7.42696	8.19878	5.38232	4.45416	4.73786	10.105	4.9217	10.4879	3.62064	8.28509	4.85811
TCONS_00019283	Potri.001G398700	Potri.001G398700-AS1	antisense	protein_coding	Chr01	41946500	41946958	-	2	417	94	0.381295	0	0	0	0	5.17883	0	0	0	0	0.737343	0	9.72879	0.09206	0.127334	4.44562	0	0	1.44474	0	1.72628	0	3.48871	1.555	0.481579
TCONS_00019284	Potri.001G398700	Potri.001G398700-AS2	antisense	protein_coding	Chr01	41946500	41947026	-	2	503	100	0.371769	6.02087	1.80935	7.5015	6.72992	0.269828	7.42284	3.54433	0.704787	3.53998	3.17636	7.93407	0.634228	6.18661	2.79692	0.353472	10.6471	10.6944	8.63948	5.11057	4.80753	2.59636	3.91489	3.11233	9.99368
TCONS_00019316	XLOC_008691	LINC170	lincRNA	novel	Chr01	42152987	42153659	-	2	540	79	0.37037	3.252	4.51409	3.80175	0	0	0	4.43139	0.133789	2.24399	0	0	0	0	2.59008	3.09832	0	0	0	3.85595	0	2.26972	0	1.89613	0
TCONS_00019317	XLOC_008691	LINC171	lincRNA	novel	Chr01	42152987	42153684	-	2	524	80	0.374046	0	0	0	0	0	0	0	0	0	0	0	0	2.26736	0	0	0	0	0	0	0	0	0	0.755788	0
TCONS_00019324	Potri.001G400000	Potri.001G400000-AS1	antisense	protein_coding	Chr01	42181199	42183558	-	2	645	78	0.39845	0.624063	0.475083	1.20982	0.891375	1.12235	1.19205	1.08918	1.43169	0.788345	0.43004	1.32808	1.4301	0.530545	0.479189	1.0684	0.872486	1.47193	0.69425	0.769657	1.06859	1.10307	1.06274	0.692712	1.01289
TCONS_00019435	XLOC_008741	LINC176	lincRNA	novel	Chr01	42623110	42623765	-	2	272	59	0.261029	0.268288	0.803893	0.260445	0	0.481896	0.232766	0.537894	0.407263	0.1823	0	0.186522	0.174122	0.345792	0	0.536901	0.37904	0.467434	0.281168	0.444209	0.238221	0.375819	0.120215	0.294231	0.375881
TCONS_00019436	XLOC_008742	LINC177	lincRNA	novel	Chr01	42623494	42624494	-	2	617	80	0.265802	0	0.090975	0	0.127877	0.480939	0.496956	0.06914	0.096938	0	0.167481	0.05226	0.068384	0.320015	0	0.045581	0.431039	0.196171	0.221929	0.030325	0.368591	0.0553593	0.0960417	0.121865	0.283046
TCONS_00019437	Potri.001G405100	Potri.001G405100-OT3	sense_overlapping	protein_coding	Chr01	42625054	42721823	-	3	394	55	0.279188	0	0	0	0.151198	1.13603	0.084443	0	0	0	0	0	0.022896	0	0	0	0.033046	0.011025	0.031243	0	0.457225	0	0.007632	0	0.0251047
TCONS_00019438	Potri.001G404900	Potri.001G404900-OT1	sense_overlapping	protein_coding	Chr01	42626428	42666755	-	2	622	60	0.376206	0	0	0	0	0	0	0	0	0	0	0	0	1.21313	0	0	0	0	0	0	0	0	0	0.404375	0
TCONS_00019439	Potri.001G404900	Potri.001G404900-OT2	sense_overlapping	protein_coding	Chr01	42626428	42666762	-	3	720	60	0.388889	4.95327	14.5256	5.81757	0.702841	3.14895	5.74727	7.39267	10.4914	4.23284	2.28935	1.93302	1.68047	5.39759	3.30394	8.48421	3.3072	2.57796	5.68726	8.43215	3.19969	7.37232	1.96761	5.72858	3.85747
TCONS_00019445	XLOC_008740	LINC172	lincRNA	novel	Chr01	42654708	42666762	-	3	412	91	0.417476	0	0	0	0.070235	0.064902	0	0	0	0	0	0	1.01201	0	0	0	2.50804	2.51172	2.23895	0	0.0450457	0	0.337335	0	2.41957
TCONS_00019453	XLOC_008740	LINC173	lincRNA	novel	Chr01	42665487	42666762	-	3	439	64	0.373576	1.03911	3.70773	1.66731	6.51597	1.31457	1.70112	2.16829	3.57791	1.92885	0	0.865578	1.53452	1.89281	0.468307	1.89061	0	5.15989	0	2.13805	3.17722	2.55835	0.800034	1.41724	1.71996
TCONS_00019455	Potri.001G405100	Potri.001G405100-OT1	sense_overlapping	protein_coding	Chr01	42673610	42725827	-	3	303	60	0.425743	0.400856	2.39096	0.631133	0.115119	0.100898	0.100551	0.327266	0.292231	0.265402	0	0	0	1.05773	0.473527	0.325154	0	0.258112	0	1.14098	0.105523	0.294966	0	0.618804	0.0860373
TCONS_00019456	Potri.001G405100	Potri.001G405100-OT2	sense_overlapping	protein_coding	Chr01	42679211	42725386	-	2	319	98	0.351097	0.056711	0.419909	0.205077	1.60892	1.2739	0.837003	0.043547	0	0	0	0	0.26512	0	0	0	0	0.163032	0	0.227232	1.23994	0.0145157	0.0883733	0	0.054344
TCONS_00019461	XLOC_008740	LINC174	lincRNA	novel	Chr01	42719661	42725799	-	3	345	64	0.426087	1.39782	0.691958	1.02474	0.55916	2.06618	1.43504	0.110874	0.070892	0.054136	0.22432	0	0.040857	0.447282	0.051609	0.583537	0.095844	0.169675	0	1.03817	1.35346	0.078634	0.0883923	0.360809	0.0885063
TCONS_00019464	XLOC_008740	LINC175	lincRNA	novel	Chr01	42723955	42725827	-	2	580	67	0.331034	0.796448	0.907159	1.32594	1.06618	0	0	0.144476	0.064078	0.306236	0	0	0	0.331371	0.364637	0.413667	0	0	0	1.00985	0.355393	0.171597	0	0.369892	0
TCONS_00019522	Potri.001G407400	Potri.001G407400-AS1	antisense	protein_coding	Chr01	42980718	42990819	-	2	1057	171	0.389782	0.085162	0.154125	0.16298	0.347298	0.448604	0.046039	0.373356	0.396464	0.21985	0.298019	0	0.086532	0.119371	0.14092	0.129485	0.515604	0.580347	0.753735	0.134089	0.280647	0.32989	0.128184	0.129925	0.616562
TCONS_00019524	Potri.001G407400	Potri.001G407400-AS2	antisense	protein_coding	Chr01	42980718	42999875	-	5	1107	227	0.385727	0.305918	0.211652	0.372519	0.079466	0.106959	0.976366	0.228798	0.354314	0.20436	0.005958	0.334989	0.023284	0.418309	0.106338	0.151326	1.1296	0	0.030495	0.296696	0.387597	0.262491	0.12141	0.225324	0.386698
TCONS_00019525	Potri.001G407500	Potri.001G407500-AS1	antisense	protein_coding	Chr01	42989380	42990819	-	2	1064	192	0.390038	0.741995	0	0.963167	2.91175	2.82534	2.97834	0	0.426193	0	0.054669	1.29987	1.41503	0.708136	0.368968	0	1.35303	2.34467	1.81395	0.568387	2.90515	0.142064	0.923191	0.359035	1.83722
TCONS_00019526	Potri.001G407600	Potri.001G407600-AS1	antisense	protein_coding	Chr01	42989380	42998707	-	3	877	149	0.376283	1.92201	1.86242	1.94688	2.0165	1.21536	1.9937	0.839211	1.40367	1.47331	0.831585	1.07743	0.773187	1.33459	1.32715	1.22948	2.05418	1.84754	1.63119	1.91044	1.74185	1.23873	0.894068	1.29707	1.8443
TCONS_00019542	XLOC_008790	LINC178	lincRNA	novel	Chr01	43086938	43087860	-	2	782	122	0.482097	0.170613	0.428817	0.149313	0.072116	0.036994	0.133101	0	0.071532	0.189553	0.095889	0.043801	0.059013	1.11296	2.65762	2.17666	0.347565	0.587516	0.61315	0.249581	0.080737	0.0870283	0.0662343	1.98241	0.516077
TCONS_00019579	Potri.001G410300	Potri.001G410300-OT1	sense_overlapping	protein_coding	Chr01	43367144	43373059	-	4	631	75	0.408875	5.49714	9.5882	12.7332	7.54069	9.27675	11.8123	15.6585	17.9164	12.2284	12.4075	10.9005	10.6492	4.99237	3.38946	4.74288	12.9373	15.9441	17.9204	9.27283	9.54325	15.2678	11.3191	4.3749	15.6006
TCONS_00019621	Potri.001G412200	Potri.001G412200-AS1	antisense	protein_coding	Chr01	43701882	43703999	-	2	566	79	0.422261	0	0	0	0.163892	0.382347	0.08009	0.156327	0	0	0.257995	0.239915	0.440445	0.164938	0	0	0.096897	0.600887	0.53081	0	0.208776	0.052109	0.312785	0.0549793	0.409531
TCONS_00019622	Potri.001G412200	Potri.001G412200-AS2	antisense	protein_coding	Chr01	43702169	43704007	-	2	685	79	0.40438	0	0.032893	0.047332	0	0	0.336114	0	0.106594	0	0.038986	0	0	0.04853	0.047903	0.043851	0.193508	0.025443	0	0.0267417	0.112038	0.0355313	0.0129953	0.0467613	0.0729837
TCONS_00019761	Potri.001G419100	Potri.001G419100-OT1	sense_overlapping	protein_coding	Chr01	44372460	44374340	-	3	992	82	0.372984	0.20526	0.230685	0.042329	0.454026	0.576509	0.703575	1.01177	1.20216	1.26819	1.05523	1.32754	0.914097	0.917718	0.809663	0.588521	0.516822	0.671692	0.677394	0.159425	0.578037	1.16071	1.09895	0.771967	0.621969
TCONS_00019763	XLOC_008899	LINC179	lincRNA	novel	Chr01	44387585	44389113	-	3	606	78	0.382838	0.339865	0.05705	0.591257	0.917938	0.402114	0.568444	0.181973	0	0	0	0	0	0.824399	0	0.856566	0.086908	0.284305	0.228959	0.329391	0.629499	0.0606577	0	0.560322	0.200057
TCONS_00019764	XLOC_008899	LINC180	lincRNA	novel	Chr01	44387585	44389120	-	3	662	78	0.377644	0.346057	0.086526	0	0.7551	0.976449	1.03179	0.262588	0	0.064665	0	0	0	0.960546	0.281527	1.08545	0.336871	0.179122	0.571993	0.144194	0.921113	0.109084	0	0.77584	0.362662
TCONS_00019773	XLOC_008904	LINC181	lincRNA	novel	Chr01	44433997	44436645	-	2	480	68	0.3875	0.749173	0.214559	0.156187	0	0	0	0	0	0	0	0	0	0.23176	0	0.409226	0	0	0	0.373306	0	0	0	0.213662	0
TCONS_00019775	XLOC_008904	LINC182	lincRNA	novel	Chr01	44433997	44436660	-	2	2094	66	0.348615	1.39718	1.81413	1.44763	0	0	0	1.05205	0.671864	0.503542	0	0	0	0.99505	0.521893	1.0292	0	0	0	1.55298	0	0.742485	0	0.848716	0
TCONS_00019777	XLOC_008904	LINC183	lincRNA	novel	Chr01	44433997	44436669	-	2	1182	140	0.379019	1.43456	2.81183	2.33832	0	0	0	1.45817	1.89101	1.10935	0	0	0	1.41649	0.718478	1.62702	0	0	0	2.1949	0	1.48618	0	1.254	0
TCONS_00019829	XLOC_008930	LINC184	lincRNA	novel	Chr01	44656153	44656636	-	2	393	119	0.417303	0.129389	0.273323	0.095253	0.202447	0.388735	0.092898	0.081047	0	0	0	0	0.06683	0	0	0	0.090039	0.748599	0.30632	0.165988	0.228027	0.0270157	0.0222767	0	0.381653
TCONS_00019836	Potri.001G422200	Potri.001G422200-OT1	sense_overlapping	protein_coding	Chr01	44674209	44699878	-	3	645	141	0.451163	0.001327	0.047894	0	0.060137	0	0	0.420463	1.66006	0.542129	0.048912	0.017467	0	0.354771	0.459676	0.300095	0	0.000171	0.151293	0.016407	0.0200457	0.874216	0.0221263	0.371514	0.050488
TCONS_00019840	Potri.001G422300	Potri.001G422300-AS1	antisense	protein_coding	Chr01	44698942	44699786	-	3	505	135	0.451485	0.093431	0.072081	0	0	0.058351	0	0.12525	0	0.265195	0	0.124429	0.318042	0.042564	0.265472	0.274053	0.077558	0.169401	0	0.0551707	0.0194503	0.130148	0.14749	0.19403	0.0823197
TCONS_00019841	Potri.001G422300	Potri.001G422300-AS2	antisense	protein_coding	Chr01	44698942	44699793	-	3	515	138	0.454369	0.144782	0	0	0	0.272935	0	0	0.323802	0	0	0.029055	0.000547	0.392762	0	0.158063	0.077421	0.165124	0	0.0482607	0.0909783	0.107934	0.00986733	0.183608	0.0808483
TCONS_00019846	Potri.001G422800	Potri.001G422800-AS1	antisense	protein_coding	Chr01	44789719	44822849	-	3	595	54	0.373109	0	0	0	0.373126	0.33261	0	0.180373	0.03191	0	0.121968	0.202957	0.260117	0	0	0	0	0	0.098535	0	0.235245	0.070761	0.195014	0	0.032845
TCONS_00019847	Potri.001G422800	Potri.001G422800-AS2	antisense	protein_coding	Chr01	44789719	44824021	-	3	527	47	0.385199	0	0	0.204607	0	0	0	0	0.078969	0	0	0	0	0.16936	0	0.100379	0.0577	0	0	0.0682023	0	0.026323	0	0.089913	0.0192333
TCONS_00019848	Potri.001G422800	Potri.001G422800-AS3	antisense	protein_coding	Chr01	44789719	44828399	-	3	551	58	0.3902	0	0	0	0.281254	0.226862	0.452151	0	0	0	0.053524	0.254516	0	0	0	0	0.068346	0.093961	0	0	0.320089	0	0.10268	0	0.0541023
TCONS_00019853	Potri.001G422800	Potri.001G422800-AS4	antisense	protein_coding	Chr01	44803614	44830590	-	2	315	105	0.444444	0	0	0	1.02964	0.694726	0.537784	0	0	0	0	0.187008	0.154704	0	0	0	0.33497	0.35612	0.64935	0	0.75405	0	0.113904	0	0.446813
TCONS_00019854	Potri.001G422800	Potri.001G422800-AS5	antisense	protein_coding	Chr01	44803614	44830597	-	2	328	109	0.460366	0	0	0	0.148527	0.589457	0.213891	0	0	0	0	0	0.276014	0	0	0	0.196748	0.561387	0.267332	0	0.317292	0	0.0920047	0	0.341822
TCONS_00019875	Potri.001G423600	Potri.001G423600-AS1	antisense	protein_coding	Chr01	44873717	44874048	-	2	231	76	0.415584	0.210075	0.246861	0.355176	0.266484	0	0	0	0.685885	0	0	0.145442	0.192009	0.245599	0.057749	0	0	0.362358	0.206144	0.270704	0.088828	0.228628	0.112484	0.101116	0.189501
TCONS_00019894	Potri.001G425200	Potri.001G425200-OT1	sense_overlapping	protein_coding	Chr01	44961679	44962370	-	2	385	73	0.412987	0	0	0	0	0.306975	0.33023	0	0	0	0.132249	0.530644	0.391991	0	0	0	0.205804	0.229307	0	0	0.212402	0	0.351628	0	0.145037
TCONS_00019898	Potri.001G425300	Potri.001G425300-OT1	sense_overlapping	protein_coding	Chr01	45000502	45166015	-	3	807	95	0.365551	1.16682	1.16471	0.039268	0.004035	0	0.003759	1.27957	0.896334	0.933009	0	0	0	0.026713	0.025938	0.354519	0	0	0	0.790268	0.002598	1.03631	0	0.135723	0
TCONS_00019899	Potri.001G425300	Potri.001G425300-OT2	sense_overlapping	protein_coding	Chr01	45003454	45165535	-	2	3247	109	0.332615	1.13563	1.03513	0.842418	0.001529	0	0.004454	1.20761	1.18952	0.736192	0.012485	0.001302	0	0.581745	0.272578	0.363009	0	0.008135	0.010834	1.00439	0.00199433	1.04444	0.00459567	0.405777	0.006323
TCONS_00019900	Potri.001G425300	Potri.001G425300-OT3	sense_overlapping	protein_coding	Chr01	45005105	45071197	-	2	599	67	0.330551	0.885457	0.602337	0	0.073153	0	0.082057	1.01946	0.808897	0.53511	0	0	0.023532	0.520055	0.240644	0.47964	0.053775	0.041158	0	0.495931	0.0517367	0.787821	0.007844	0.413446	0.0316443
TCONS_00019901	Potri.001G425300	Potri.001G425300-OT4	sense_overlapping	protein_coding	Chr01	45006149	45072054	-	2	276	27	0.369565	0.558707	0.813351	0.021608	0	0	0	0.955686	0.457959	0.568957	0	0	0	0.243827	0.091558	0.303722	0	0	0	0.464555	0	0.660867	0	0.213036	0
TCONS_00019903	Potri.001G425400	Potri.001G425400-OT1	sense_overlapping	protein_coding	Chr01	45025633	45086476	-	2	450	86	0.355556	4.46131	3.62659	4.01822	0.020004	23.2273	0.167705	3.57173	3.37505	2.49259	0.049792	2.93133	0.031437	2.49085	1.7058	2.50578	0.110516	11.5479	0.173618	4.03537	7.80499	3.14646	1.00419	2.23414	3.944
TCONS_00019904	Potri.001G425400	Potri.001G425400-OT2	sense_overlapping	protein_coding	Chr01	45025633	45087125	-	3	987	92	0.364742	1.25719	1.65937	2.33901	10.9154	1.09069	12.2899	0.795454	0.833131	0.603193	3.73287	0.009268	0.884568	0.994415	1.23019	1.95072	6.10519	0.871154	4.15477	1.75186	8.09866	0.743926	1.54224	1.39177	3.71037
TCONS_00019905	Potri.001G425900	Potri.001G425900-OT1	sense_overlapping	protein_coding	Chr01	45025633	45192937	-	2	461	85	0.357918	0	0.017572	0.314898	0.509882	0.370718	0.242837	0.031348	0.153347	0	0.062754	0.024701	0	0	0.109458	1.2926	0.375929	0.554264	0.319766	0.110823	0.374479	0.061565	0.0291517	0.467353	0.416653
TCONS_00019915	XLOC_008977	LINC187	lincRNA	novel	Chr01	45185210	45192686	-	3	398	56	0.414573	0.18151	0.075642	0.052025	11.2921	12.4508	12.1461	0.079735	0	0.008372	4.48596	2.07142	4.48213	0.016732	0	0.011369	7.38109	5.48865	4.87583	0.103059	11.963	0.029369	3.67984	0.009367	5.91519
TCONS_00019938	XLOC_008982	LINC188	lincRNA	novel	Chr01	45325980	45327654	-	3	920	71	0.377174	0	0.041322	0	0.078422	0.060166	0.390409	0	0	0	0.283282	0.535157	1.39807	0	0	0	1.08237	1.17691	0.675219	0.013774	0.176332	0	0.738835	0	0.978168
TCONS_00019958	Potri.001G427600	Potri.001G427600-OT1	sense_overlapping	protein_coding	Chr01	45550023	45594766	-	2	491	62	0.360489	1.61291	2.04279	2.01475	11.6651	15.2362	20.4327	1.15818	1.15637	0.934684	1.74137	1.42946	0.366887	1.27716	1.66228	1.5336	9.02657	17.2672	12.1618	1.89015	15.778	1.08308	1.17924	1.49101	12.8185
TCONS_00019966	XLOC_008974	LINC185	lincRNA	novel	Chr01	45561842	45563811	-	2	1553	91	0.318094	1.50858	0.48926	1.82249	5.46429	9.48877	8.9252	0.760973	0.227222	0.829389	2.55855	1.85923	2.8352	0.571741	0.256949	0.444242	0.875695	0.844326	0.710047	1.27344	7.95942	0.605861	2.41766	0.424311	0.810023
TCONS_00019967	Potri.001G427600	Potri.001G427600-OT2	sense_overlapping	protein_coding	Chr01	45564312	45832408	-	2	516	45	0.304264	0	0	0	0.954385	3.22315	1.87597	0	0	0	0.65551	0.285788	0.380435	0	0	0	0.570479	1.70887	0.52291	0	2.01784	0	0.440578	0	0.934086
TCONS_00019979	Potri.001G428100	Potri.001G428100-OT2	sense_overlapping	protein_coding	Chr01	45613210	45814766	-	2	547	49	0.321755	0	0	0	3.07066	6.45275	4.13843	0	0	0	2.60212	2.84656	1.13675	0	0	0	1.60872	2.21418	0.985541	0	4.55395	0	2.19514	0	1.60281
TCONS_00019980	Potri.001G428100	Potri.001G428100-OT3	sense_overlapping	protein_coding	Chr01	45613210	45832510	-	2	783	49	0.302682	0	0	0	2.34977	3.61725	3.7247	0.020317	0	0	1.80208	0.950762	1.03032	0	0	0	2.07592	2.00339	2.33253	0	3.23057	0.00677233	1.26105	0	2.13728
TCONS_00019981	Potri.001G427800	Potri.001G427800-OT2	sense_overlapping	protein_coding	Chr01	45616972	45758253	-	3	468	84	0.373932	5.46259	7.07806	8.45803	4.95569	3.41364	0	3.80883	2.75049	2.79734	1.79239	1.30958	0.607207	4.62728	8.62394	10.1968	1.11652	4.51518	2.21625	6.99956	2.78978	3.11889	1.23639	7.81602	2.61598
TCONS_00019982	Potri.001G427800	Potri.001G427800-OT1	sense_overlapping	protein_coding	Chr01	45616972	45758253	-	3	453	84	0.370861	0	0	0	0	0	5.40426	0	0	0	0	0	0	0	0	0	0	0	0	0	1.80142	0	0	0	0
TCONS_00019984	Potri.001G428100	Potri.001G428100-OT4	sense_overlapping	protein_coding	Chr01	45675627	45768958	-	2	288	52	0.40625	0.589106	0.70652	0.878068	0.109551	0.325765	0.138427	0.563636	0.331457	0.236109	0.144566	0.088635	0.016641	0.488482	1.03313	0.369415	0.105892	0.105588	0.034833	0.724565	0.191248	0.377067	0.0832807	0.630342	0.0821043
TCONS_00019985	Potri.001G428100	Potri.001G428100-OT5	sense_overlapping	protein_coding	Chr01	45733840	45935756	-	3	1205	97	0.368465	1.08779	1.36479	0.650029	0	0.009838	0	1.54541	1.16034	0.629327	0	0	0.006504	1.14919	0.567	0.439969	0.019031	0	0	1.0342	0.00327933	1.11169	0.002168	0.718721	0.00634367
TCONS_00019986	Potri.001G428100	Potri.001G428100-OT1	sense_overlapping	protein_coding	Chr01	45750058	45949496	-	2	250	59	0.332	0.592596	1.04762	1.02842	0.024358	0	0	0.050089	0.756812	0.822831	0	0	0	0	0.296961	0	0	0.043672	0	0.889548	0.00811933	0.543244	0	0.098987	0.0145573
TCONS_00019994	XLOC_008974	LINC186	lincRNA	novel	Chr01	45755353	45758111	-	4	290	58	0.406897	1.55248	1.54577	1.60973	8.78632	9.99657	14.2749	0.768858	0.35161	0.070752	4.33574	6.77514	4.84708	0.551528	1.39042	2.02522	6.78679	8.33085	9.57943	1.56933	11.0193	0.397073	5.31932	1.32239	8.23236
TCONS_00019995	Potri.001G428400	Potri.001G428400-OT1	sense_overlapping	protein_coding	Chr01	45756908	45835343	-	2	583	72	0.370497	0.396478	0.262585	0.13329	1.67832	2.02701	2.10506	0.08647	0.033971	0.12397	1.03746	0.828354	0.656262	0.085814	0.033162	0.115097	1.06902	0.978049	0.619024	0.264118	1.9368	0.0814703	0.840691	0.0780243	0.888697
TCONS_00019996	Potri.001G428400	Potri.001G428400-OT2	sense_overlapping	protein_coding	Chr01	45764010	45860658	-	3	667	115	0.358321	0	0	0	0.224797	0.800922	0.674429	0	0	0	0.362556	0.030476	0	0	0	0	0.074532	0.36592	0.444113	0	0.566716	0	0.131011	0	0.294855
TCONS_00019998	Potri.001G429100	Potri.001G429100-OT1	sense_overlapping	protein_coding	Chr01	45771030	45949498	-	3	536	70	0.382463	1.74873	1.90894	3.17416	0	0	0	1.61798	0.667266	1.08902	0.068941	0.015741	0.01937	1.62862	1.3135	0.927227	0.054799	0	0	2.27728	0	1.12476	0.034684	1.28978	0.0182663
TCONS_00020014	XLOC_008988	LINC189	lincRNA	novel	Chr01	45930899	45935799	-	3	1269	97	0.359338	0.722872	0.843924	0.814914	0.020609	0	0.007888	0.904096	0.535793	0.648744	0.00155	0.01842	0	0.341265	0.214368	0.246582	0	0.003894	0.008588	0.793903	0.009499	0.696211	0.00665667	0.267405	0.00416067
TCONS_00020021	XLOC_008996	LINC190	lincRNA	novel	Chr01	46021661	46023135	-	2	268	66	0.36194	0	0.42667	0.232415	8.3144	8.82551	10.2924	0	0.335008	0	2.76471	1.71132	0.366765	0	0	0.268404	4.39748	11.7039	10.0135	0.219695	9.1441	0.111669	1.61426	0.089468	8.70496
TCONS_00020081	XLOC_009013	LINC191	lincRNA	novel	Chr01	46381754	46383678	-	2	309	37	0.281553	0	0.111058	0	1.03378	2.64429	1.36624	0	0	0	0.564359	0.361942	0.062842	0	0	0	1.05194	0.757958	0.941935	0.0370193	1.68144	0	0.329714	0	0.917278
TCONS_00020082	Potri.001G433500	Potri.001G433500-OT1	sense_overlapping	protein_coding	Chr01	46386031	46520288	-	3	679	118	0.365243	0	0	0.017622	0.705623	4.14975	0.733424	0	0.028584	0.028414	0.438748	0.191682	0.068392	0.031975	0.017919	0.025602	0.928785	0.650578	0.503479	0.005874	1.86293	0.0189993	0.232941	0.0251653	0.694281
TCONS_00020083	Potri.001G433500	Potri.001G433500-OT2	sense_overlapping	protein_coding	Chr01	46386031	46667355	-	3	451	101	0.399113	0	0	0	0	0	0	0	0	0	0	0	0	0	0	0	1.28368	0	0.28442	0	0	0	0	0	0.5227
TCONS_00020093	Potri.001G434500	Potri.001G434500-OT1	sense_overlapping	protein_coding	Chr01	46433903	46667355	-	2	225	47	0.36	1.25752	0.597606	0.598952	4.18877	4.05116	3.92057	0.457661	0.556885	0.698164	2.23918	0.774593	1.05059	0.410874	0.682799	0.656242	2.55974	1.52567	1.82837	0.818026	4.0535	0.570903	1.35479	0.583305	1.97126
TCONS_00020110	Potri.001G434500	Potri.001G434500-OT2	sense_overlapping	protein_coding	Chr01	46508920	46544658	-	2	614	65	0.276873	0.429416	0.171586	0.386354	0	0	0	1.11927	0.695752	0.292615	0	0	0	0.264488	0.227866	0.225274	0	0	0	0.329119	0	0.702544	0	0.239209	0
TCONS_00020216	Potri.001G441400	Potri.001G441400-AS1	antisense	protein_coding	Chr01	47259451	47319558	-	2	287	69	0.414634	0	0.093044	0.314838	0	0	0	0	0	0	0	0	0	0	0.272025	0	0	0	0	0.135961	0	0	0	0.090675	0
TCONS_00020220	Potri.001G441900	Potri.001G441900-OT1	sense_overlapping	protein_coding	Chr01	47326894	47343978	-	3	351	116	0.441595	0	0	0.025572	0	0	0	0	0	0	0.122003	0.225163	0.459144	0.018345	0	0	0	0	0	0.008524	0	0	0.26877	0.006115	0
TCONS_00020259	Potri.001G444100	Potri.001G444100-AS1	antisense	protein_coding	Chr01	47599098	47620468	-	3	622	206	0.398714	0	0	0	0.243193	0.54412	0.251962	0	0	0	0	0	0	0	0	0	0.407906	0.285308	0	0	0.346425	0	0	0	0.231071
TCONS_00020260	Potri.001G444300	Potri.001G444300-OT1	sense_overlapping	protein_coding	Chr01	47614949	47688136	-	2	608	202	0.404605	1.20496	0.526131	0.383231	1.03841	0.770082	0.347811	0.405545	0.241698	0.473107	1.03613	0.390888	0.375573	0.359641	0.299965	0.160582	0.94424	0.610064	0.597213	0.704774	0.718768	0.37345	0.600864	0.273396	0.717172
TCONS_00020261	Potri.001G444300	Potri.001G444300-OT2	sense_overlapping	protein_coding	Chr01	47615413	47688217	-	2	225	74	0.408889	0.08149	0	0	0.38788	0.068558	0.342807	0.016306	0	0	0.0144	0.041495	0	0	0	0	0.200764	0.168531	0.165752	0.0271633	0.266415	0.00543533	0.0186317	0	0.178349
TCONS_00020262	Potri.001G444100	Potri.001G444100-AS2	antisense	protein_coding	Chr01	47619606	47620468	-	2	753	250	0.403718	0.312162	0.165014	0.095199	0.281617	0.273636	0.196568	0.178529	0.169731	0.127335	0.271776	0.310277	0.499304	0.052561	0.154051	0.023103	0.376606	0.150041	0.380389	0.190792	0.250607	0.158532	0.360452	0.0765717	0.302345
TCONS_00020263	Potri.001G444100	Potri.001G444100-AS3	antisense	protein_coding	Chr01	47619606	47626340	-	2	237	78	0.42616	0	0	0	0	0.41538	0.133589	0	0	0	0	0.064537	0.006741	0	0	0	0	0.045572	0.164918	0	0.18299	0	0.0237593	0	0.0701633
TCONS_00020270	Potri.001G445700	Potri.001G445700-OT1	sense_overlapping	protein_coding	Chr01	47727646	47873703	-	2	238	51	0.361345	5.47439	5.89995	7.38055	2.98757	1.3273	1.50907	5.98779	6.24937	5.1522	0.804968	0.338905	0.353978	5.36156	3.59537	5.58954	3.89986	6.29953	3.37662	6.25163	1.94131	5.79645	0.499284	4.84882	4.52534
TCONS_00020324	Potri.001G449900	Potri.001G449900-AS1	antisense	protein_coding	Chr01	48406498	48413884	-	2	243	46	0.374486	0.09123	0.103774	0.092902	0	0	0.108649	0	0	0.080861	0	0.130836	0.113306	0.137529	0	0.785067	0.102285	0.033335	0.509347	0.0959687	0.0362163	0.0269537	0.0813807	0.307532	0.214989
TCONS_00020349	XLOC_009132	LINC192	lincRNA	novel	Chr01	48589451	48597407	-	2	779	65	0.346598	0.199517	0.288272	0.163838	0.125704	0.281005	0.159557	1.16912	0.920124	0.246426	0.318451	0.13767	0.012409	0.1601	0.172073	0.899584	0.139624	0.168678	0.317426	0.217209	0.188755	0.778558	0.156177	0.410586	0.208576
TCONS_00020350	XLOC_009132	LINC193	lincRNA	novel	Chr01	48589451	48597623	-	2	994	78	0.342052	0	0.022687	0.009526	0.563686	0.93764	0.735735	0.213785	0.186768	0.015425	0.663883	0.561777	0.372549	0.053406	0.006553	0.058904	0.319483	0.513108	0.415262	0.0107377	0.745687	0.138659	0.532736	0.039621	0.415951
TCONS_00020351	XLOC_009132	LINC194	lincRNA	novel	Chr01	48589451	48597773	-	3	566	57	0.314488	0	0.198577	0	0.028397	0.260358	0	0	0.121732	0	0	0.064882	0.006186	0.118899	0	0.121557	0	0.386168	0.020989	0.0661923	0.0962517	0.0405773	0.0236893	0.080152	0.135719
TCONS_00020352	XLOC_009132	LINC195	lincRNA	novel	Chr01	48589741	48597400	-	2	482	62	0.354772	0.205629	0.172557	0	0.329007	0.365897	0.505932	0	0	0.554022	0.040285	0.512291	0.126192	0.534361	1.21993	0	0.485514	0.508028	0.044157	0.126062	0.400279	0.184674	0.226256	0.584765	0.3459
TCONS_00020353	XLOC_009132	LINC197	lincRNA	novel	Chr01	48589741	48597772	-	2	854	78	0.331382	1.0459	0.794326	1.21196	0.196229	0	0.873175	0.748764	0.515335	1.08507	0.645852	0.601646	0.563439	0.27475	1.12853	0.41566	0.531831	1.17049	0.74478	1.01739	0.356468	0.783055	0.603646	0.606312	0.8157
TCONS_00020354	XLOC_009132	LINC196	lincRNA	novel	Chr01	48589741	48597772	-	2	1362	78	0.337004	0.95637	0.867155	2.29026	0	0.002087	0	0	0	0.736941	0	0	0	0	1.13819	0.292361	0	0	0	1.37126	0.000695667	0.245647	0	0.47685	0
TCONS_00020355	XLOC_009132	LINC198	lincRNA	novel	Chr01	48589741	48597781	-	2	863	78	0.331402	0.055968	0.178297	1.4e-05	0.922625	0.980733	0.441126	1.06539	0.897904	0.06843	1.11449	0.967093	0.597962	0.312292	0.038643	0.001805	0.487221	0.207681	0.285893	0.078093	0.781495	0.677242	0.893182	0.11758	0.326932
TCONS_00020363	Potri.001G451700	Potri.001G451700-OT1	sense_overlapping	protein_coding	Chr01	48600348	48627837	-	2	578	63	0.280277	0.011631	0.149783	0.12235	1.30306	2.37922	1.02297	0.044743	0	0.001707	0.089658	0	0.012193	0.048174	0	0.054946	0	0.030162	0	0.094588	1.56842	0.0154833	0.0339503	0.0343733	0.010054
TCONS_00020450	Potri.001G454900	Potri.001G454900-AS1	antisense	protein_coding	Chr01	48946900	48951026	-	2	638	52	0.388715	0.023135	0	0	0	0	0	0.70788	1.25298	0.391026	0.700749	0.385017	0.392241	0.110174	0	0.108281	0	0	0	0.00771167	0	0.783961	0.492669	0.0728183	0
TCONS_00020451	Potri.001G454900	Potri.001G454900-AS2	antisense	protein_coding	Chr01	48946900	48952557	-	2	2169	62	0.370678	0.017315	0	0	0.01831	0	0.061639	1.55381	2.55795	0.992014	0.015792	0	0.333208	0.564301	0	0.4101	0	0	0.061509	0.00577167	0.0266497	1.70126	0.116333	0.3248	0.020503
TCONS_00020452	Potri.001G454900	Potri.001G454900-AS3	antisense	protein_coding	Chr01	48947706	48952529	-	2	1366	62	0.363836	0	0	0	0	0	0	0.642451	0	0	0	0	0	0	0	0	0	0	0	0	0	0.21415	0	0	0
TCONS_00020453	Potri.001G454900	Potri.001G454900-AS4	antisense	protein_coding	Chr01	48947706	48952557	-	2	1391	62	0.363767	0.080428	0	0	0	0	0	1.25911	2.67949	0.454245	2.3691	1.05692	0	0	0	0	0.152125	0	0	0.0268093	0	1.46428	1.14201	0	0.0507083
TCONS_00020476	XLOC_009177	LINC199	lincRNA	novel	Chr01	49047311	49047838	-	2	344	75	0.415698	3.43573	2.71991	3.87456	3.65629	3.30613	5.9777	3.66367	4.40659	3.6426	4.29872	4.50673	3.23515	2.47238	2.7078	1.76456	3.56299	2.09036	4.99933	3.3434	4.31338	3.90429	4.01353	2.31492	3.55089
TCONS_00020588	Potri.001G460700	Potri.001G460700-AS1	antisense	protein_coding	Chr01	49450006	49451121	-	2	289	57	0.394464	0	0.12051	0	0	0	0	0.108926	0	0	0	0	0	0	0.095887	0	0.174914	0.090181	0.648272	0.04017	0	0.0363087	0	0.0319623	0.304456
TCONS_00020633	Potri.001G464000	Potri.001G464000-AS1	antisense	protein_coding	Chr01	49808298	49811918	-	2	549	111	0.418944	0	0	0.130279	0.428012	0.295478	0.045959	0	0	0	0.126468	0.123215	0	0.027338	0	0	0.166024	0.064152	0.106791	0.0434263	0.256483	0	0.0832277	0.00911267	0.112322
TCONS_00020750	Potri.001G470400	Potri.001G470400-OT1	sense_overlapping	protein_coding	Chr01	50214617	50218654	-	6	958	227	0.409186	0.364537	0.230583	0.646407	1.04759	0.209033	0.419407	0.293398	0.29604	0.411193	0.126831	0.368471	0.2979	0.046269	0.047291	0.22063	0.28543	0.229107	0.250643	0.413842	0.558677	0.333544	0.264401	0.10473	0.25506
TCONS_00020941	XLOC_009358	LINC201	lincRNA	novel	Chr02	209086	209572	+	2	352	68	0.426136	0	0.106794	0.305645	0	0.271576	0	0.317302	0	0.107389	0	0.190893	0	0	0.109483	0.050095	0	0	0	0.13748	0.0905253	0.141564	0.063631	0.0531927	0
TCONS_00020942	XLOC_009358	LINC200	lincRNA	novel	Chr02	209086	209572	+	2	383	58	0.428198	0.023777	0	0	0	0	0	0.014198	0	0.094644	0	0	0	0	0	0	0.319526	0	0	0.00792567	0	0.0362807	0	0	0.106509
TCONS_00020962	Potri.002G004300	Potri.002G004300-OT1	sense_overlapping	protein_coding	Chr02	256955	260289	+	2	2398	137	0.364887	5.8645	6.55808	5.64945	4.14469	5.34728	4.44799	8.53477	10.3985	7.17719	1.94606	1.95304	1.70553	3.82094	2.31547	3.1631	4.54091	3.78656	3.20597	6.02401	4.64665	8.70347	1.86821	3.09984	3.84448
TCONS_00021138	XLOC_009430	LINC202	lincRNA	novel	Chr02	716300	718374	+	2	1497	79	0.38811	0	0	0	0	0	0	0	0	0	0.034089	0	0	0	0	0	0.520572	0.383406	0.390944	0	0	0	0.011363	0	0.431641
TCONS_00021149	Potri.002G013000	Potri.002G013000-AS1	antisense	protein_coding	Chr02	756149	756634	+	2	403	89	0.421836	0.055896	0.2868	0.484902	0.098548	0.28503	0.057312	0.208209	0.442949	0.367818	0.074381	0.119892	0	0.166125	0	0	0.199223	0	0	0.275866	0.146963	0.339659	0.0647577	0.055375	0.0664077
TCONS_00021172	XLOC_009444	LINC203	lincRNA	novel	Chr02	798265	800041	+	2	1750	78	0.357143	1.45593	2.15255	1.43369	0.653738	1.41946	1.05333	1.6347	1.81851	1.48776	0.69715	0.631419	0.350053	1.13638	1.03443	1.20143	0.916677	0.807507	0.897502	1.68072	1.04217	1.64699	0.559541	1.12408	0.873895
TCONS_00021225	Potri.002G017300	Potri.002G017300-OT1	sense_overlapping	protein_coding	Chr02	995358	1000915	+	3	1432	458	0.436453	0.626541	0.172918	0.259045	0.027549	0	0	0.605431	0.370005	0.108197	0.115637	0	0	0	0.064715	0.245532	0	0	0.027294	0.352835	0.009183	0.361211	0.0385457	0.103416	0.009098
TCONS_00021453	Potri.002G025400	Potri.002G025400-AS1	antisense	protein_coding	Chr02	1604915	1635276	+	3	1109	156	0.414788	0	0	0	0	0	0	0	0.532884	0	0	0	0	0	0	0	0	0	0	0	0	0.177628	0	0	0
TCONS_00021455	Potri.002G025400	Potri.002G025400-AS2	antisense	protein_coding	Chr02	1633691	1635276	+	3	815	142	0.409816	0.017087	0.125721	0.001457	0.066867	0	0.064169	0.60016	1.92854	0.442723	0	0	0	0	0	0.204533	0	0	0	0.0480883	0.0436787	0.990473	0	0.0681777	0
TCONS_00021560	XLOC_009623	LINC204	lincRNA	novel	Chr02	1984838	1985739	+	2	332	52	0.427711	0.536068	0	0.365063	0.063279	0	0.104611	0.294914	0	0	0	0	0	0	0	0.057503	0	0.065368	0	0.300377	0.0559633	0.0983047	0	0.0191677	0.0217893
TCONS_00021590	XLOC_009633	LINC205	lincRNA	novel	Chr02	2028269	2029481	+	2	843	91	0.383155	1.08744	1.70747	1.12432	1.5443	0.912788	1.56475	0.883325	1.17279	0.667619	1.16816	0.69785	0.860895	1.29305	1.32513	1.29673	2.3997	2.71798	2.34421	1.30641	1.34061	0.907911	0.908968	1.30497	2.4873
TCONS_00021661	XLOC_009658	LINC206	lincRNA	novel	Chr02	2209595	2211118	+	3	818	272	0.420538	0.382443	0.281912	0.242661	0	0	0	0	0	0	0	0	0	0.109845	0.283305	0.054253	0	0	0	0.302339	0	0	0	0.149134	0
TCONS_00021673	Potri.002G035200	Potri.002G035200-AS1	antisense	protein_coding	Chr02	2259446	2261528	+	2	1862	325	0.403867	0	0	0	0.021258	0	0.019469	0	0	0	0.037288	0	0	0.570529	0.520611	0.540431	0.779954	1.00217	1.04228	0	0.0135757	0	0.0124293	0.543857	0.94147
TCONS_00021701	Potri.002G036900	Potri.002G036900-OT1	sense_overlapping	protein_coding	Chr02	2367558	2372397	+	2	3899	118	0.363939	0	0.050928	0	0.170415	0.176351	0.157092	0	0	0	0.03373	0.072536	0.074479	0	0	0	0.092635	0.135993	0.084396	0.016976	0.167953	0	0.0602483	0	0.104341
TCONS_00021702	Potri.002G036900	Potri.002G036900-OT5	sense_overlapping	protein_coding	Chr02	2367568	2372397	+	5	3830	127	0.373629	0	0	0	0.025845	0.050592	0.053715	0	0	0	0.008683	0.0046	0	0	0	0	0	0.107229	0.000922	0	0.043384	0	0.00442767	0	0.0360503
TCONS_00021703	Potri.002G036900	Potri.002G036900-OT4	sense_overlapping	protein_coding	Chr02	2367568	2372397	+	4	4049	118	0.364534	0	0	0	0.072315	0.206065	0.060033	0	0	0	0.099775	0.048361	0.031975	0	0	0	0.148991	0	0.116421	0	0.112804	0	0.060037	0	0.0884707
TCONS_00021704	Potri.002G036900	Potri.002G036900-OT3	sense_overlapping	protein_coding	Chr02	2367568	2372397	+	3	4426	118	0.36376	0	0.006249	0	0.011381	0.048938	0.132825	0.004853	0.075347	0.006237	0.00318	0.008439	0.267924	0	0	0.008247	0.232786	0.169932	0.36833	0.002083	0.0643813	0.0288123	0.093181	0.002749	0.257016
TCONS_00021705	Potri.002G036900	Potri.002G036900-OT2	sense_overlapping	protein_coding	Chr02	2367568	2372397	+	3	3391	118	0.360071	0	0	0	0.387368	0.063945	0.036553	0	0	0	0.039106	0.006858	0	0	0	0	0.157775	0	0.185832	0	0.162622	0	0.0153213	0	0.114536
TCONS_00021706	Potri.002G036900	Potri.002G036900-OT6	sense_overlapping	protein_coding	Chr02	2367568	2376972	+	6	2245	88	0.365256	0	0	0.061976	0	0.005173	0.02505	0	0	0.007118	3.8e-05	0	0	0	0	0	0	0	0.002254	0.0206587	0.0100743	0.00237267	1.26667e-05	0	0.000751333
TCONS_00021708	Potri.002G036900	Potri.002G036900-OT8	sense_overlapping	protein_coding	Chr02	2367621	2372397	+	3	3728	118	0.37044	0.258856	0.051158	0.079491	0	0	0	0.054703	0.271554	0.064813	0	0	0	0.097785	0.001015	0.03143	0	0	0.000243	0.129835	0	0.130357	0	0.04341	8.1e-05
TCONS_00021709	Potri.002G036900	Potri.002G036900-OT7	sense_overlapping	protein_coding	Chr02	2367621	2372397	+	4	2220	118	0.375676	0.055889	0.001819	0.50274	0	0	0	0.232594	0.218826	0.136605	0	0	0	0.014818	0.104781	0.048082	0	0	0	0.186816	0	0.196008	0	0.0558937	0
TCONS_00021710	Potri.002G036900	Potri.002G036900-OT9	sense_overlapping	protein_coding	Chr02	2367626	2372397	+	2	4380	118	0.361644	0.29531	0.034252	0.072538	0.073151	0.058012	0.042528	0.04082	0.061274	0.043292	0.021795	0.021183	0.040463	0.034755	0.110766	0.027219	0.014313	0.046069	0.001918	0.134033	0.057897	0.048462	0.0278137	0.05758	0.0207667
TCONS_00021711	Potri.002G036900	Potri.002G036900-OT10	sense_overlapping	protein_coding	Chr02	2367646	2372397	+	5	2639	127	0.375142	0.426851	0.188693	0.383493	0	0	0	0.040802	0	0.128814	0	0	0	0.168223	0.014954	0.03511	0	0	0.001098	0.333012	0	0.0565387	0	0.0727623	0.000366
TCONS_00021712	Potri.002G036900	Potri.002G036900-OT11	sense_overlapping	protein_coding	Chr02	2367652	2376972	+	6	793	67	0.361917	0.378036	0.546555	0	0	0	0	0.235886	0	0	0	0	0	0	0	0.718666	0	0	0	0.308197	0	0.0786287	0	0.239555	0
TCONS_00021713	Potri.002G036900	Potri.002G036900-OT14	sense_overlapping	protein_coding	Chr02	2367769	2372397	+	4	3374	118	0.374037	0.409427	0.26881	1.02386	0	0	0	0.560509	0	0	0	0	0	0	0.271217	0.378774	0	0	0	0.567365	0	0.186836	0	0.216664	0
TCONS_00021714	Potri.002G036900	Potri.002G036900-OT13	sense_overlapping	protein_coding	Chr02	2367769	2372397	+	3	2464	118	0.372565	0.417779	0.330584	1.87502	0	0	0	0.79549	1.09833	0.430493	0	0	0	0.245497	0.462063	0.473078	0	0	0	0.874461	0	0.774771	0	0.393546	0
TCONS_00021715	Potri.002G036900	Potri.002G036900-OT12	sense_overlapping	protein_coding	Chr02	2367769	2372397	+	3	4031	118	0.363681	0.486317	0.295467	0.838241	0	0	0	0.699181	0	0	0	0	0	0	0.18077	0.488328	0	0	0	0.540008	0	0.23306	0	0.223033	0
TCONS_00021790	Potri.002G040900	Potri.002G040900-AS1	antisense	protein_coding	Chr02	2601837	2603595	+	3	287	84	0.428571	0	0.095672	0.104493	0	0	0	0.273868	0	0	0.164083	0.580209	0.148289	0	0	0.061089	0.253602	0	0.155762	0.0667217	0	0.0912893	0.297527	0.020363	0.136455
TCONS_00021805	Potri.002G041700	Potri.002G041700-AS1	antisense	protein_coding	Chr02	2669849	2671148	+	3	1167	176	0.385604	0	0	0.058226	0	0.03281	0.064442	1.91474	0.815323	1.38913	5.45762	5.75306	3.40701	0	0	0	0	0	0	0.0194087	0.0324173	1.37306	4.87256	0	0
TCONS_00021828	Potri.002G042900	Potri.002G042900-AS1	antisense	protein_coding	Chr02	2742234	2743255	+	3	810	97	0.366667	4.17373	3.12683	1.7013	0.79819	0.538648	0.425277	0.678015	0	0.05395	0.01348	0.013858	0	1.77506	1.30443	1.83481	0.20248	0.281857	0.327196	3.00062	0.587372	0.243988	0.00911267	1.6381	0.270511
TCONS_00021829	Potri.002G042900	Potri.002G042900-AS2	antisense	protein_coding	Chr02	2742293	2743255	+	2	760	69	0.365789	3.01478	1.30471	0.82524	57.9059	9.5286	25.6786	0.192622	0	0.051313	0.868655	0.483199	0.088283	0.715477	0.14534	0.720001	2.27424	4.83804	3.59338	1.71491	31.0377	0.0813117	0.480046	0.526939	3.56855
TCONS_00021830	Potri.002G042900	Potri.002G042900-AS4	antisense	protein_coding	Chr02	2742302	2743738	+	3	882	88	0.385488	1.5551	0.454458	0.121707	1.82243	6.33409	1.14459	0	0	0	0	0	0	0.530471	0.108723	0.558714	0	0.265735	0.41907	0.710423	3.10037	0	0	0.399303	0.228268
TCONS_00021831	Potri.002G042900	Potri.002G042900-AS3	antisense	protein_coding	Chr02	2742302	2743738	+	3	801	88	0.383271	0	0	0	0	0	0	0	0	0	0	0	0	0	0	0	0.714116	0	0	0	0	0	0	0	0.238039
TCONS_00021947	Potri.002G047800	Potri.002G047800-OT1	sense_overlapping	protein_coding	Chr02	3109115	3112673	+	3	1387	115	0.3677	0	0	0	0	0	0	0	0	0	0	0	0	0	0	0	0	0	0	0	0	0	0	0	0
TCONS_00021958	XLOC_009800	LINC207	lincRNA	novel	Chr02	3188535	3191156	+	3	219	72	0.456621	0.334891	0	0	0	0	0	0	0	0	0	0	0	0	0	0	0	0	0	0.11163	0	0	0	0	0
TCONS_00021966	XLOC_009806	LINC208	lincRNA	novel	Chr02	3219369	3219701	+	2	245	51	0.359184	0	0	0	0	0	0	0.443078	0	0	0	0.050242	0	0	0	0	0	0	0	0	0	0.147693	0.0167473	0	0
TCONS_00022072	XLOC_009848	LINC209	lincRNA	novel	Chr02	3522574	3522905	+	2	208	38	0.384615	0	0	0	0	0	0	0	0	0	0	0	0.190652	0.068484	0	0	0	0	0.710307	0	0	0	0.0635507	0.022828	0.236769
TCONS_00022073	XLOC_009848	LINC210	lincRNA	novel	Chr02	3522581	3522905	+	2	211	47	0.369668	0	0	0	0	0	0	0	0	0	0	0	0	0.247199	0.604131	0.169384	0	0	0	0	0	0	0	0.340238	0
TCONS_00022102	Potri.002G053600	Potri.002G053600-AS1	antisense	protein_coding	Chr02	3562152	3563771	+	2	391	85	0.44757	0.30168	0.187606	0.285943	0.494199	0	0.147951	0.02597	0.503818	0.370657	0	0	0	0.290708	0.164074	0.196131	0.269393	0	0.299557	0.25841	0.21405	0.300148	0	0.216971	0.18965
TCONS_00022125	Potri.002G054400	Potri.002G054400-AS1	antisense	protein_coding	Chr02	3624076	3625174	+	2	410	128	0.44878	0.339575	0.161065	0.242293	0.510156	0.507589	0.213599	0	0	0	0	0.207706	0.219986	0.109577	0	0.182571	0.129893	0.107498	0.176896	0.247644	0.410448	0	0.142564	0.0973827	0.138096
TCONS_00022172	Potri.002G056000	Potri.002G056000-AS1	antisense	protein_coding	Chr02	3748167	3749235	+	2	777	116	0.407979	0.39518	0.145633	0.090552	0.263153	0	0.059582	0.278842	0.275451	0.253236	0	0.07123	0	0.212094	0.22311	0.182771	0	0	0	0.210455	0.107578	0.269176	0.0237433	0.205992	0
TCONS_00022174	XLOC_009884	LINC211	lincRNA	novel	Chr02	3750197	3751595	+	3	957	112	0.462905	65.6528	80.5512	73.2944	61.3539	149.111	90.6202	32.8127	60.6025	52.2751	44.3953	28.1405	26.6438	77.6766	54.6275	66.671	58.9655	65.8972	52.4351	73.1661	100.362	48.5634	33.0599	66.325	59.0993
TCONS_00022175	XLOC_009884	LINC212	lincRNA	novel	Chr02	3750455	3751595	+	3	720	105	0.473611	0	0	0	0	0	0	0	0.244535	0	0	0	0	0.251963	0	0	0	0	0	0	0	0.0815117	0	0.0839877	0
TCONS_00022197	Potri.002G056900	Potri.002G056900-OT1	sense_overlapping	protein_coding	Chr02	3799221	3802356	+	5	1626	410	0.429889	0.662972	0.387974	0.472428	0.158191	0.25785	0.133534	0.344624	0.170088	0.34273	0.053304	0.083551	0.05648	0.633152	0.379931	0.615012	0.353905	0.192342	0.201678	0.507791	0.183192	0.285814	0.064445	0.542698	0.249308
TCONS_00022238	Potri.002G058500	Potri.002G058500-OT1	sense_overlapping	protein_coding	Chr02	3937085	3945757	+	7	6412	152	0.362913	0.224577	0.37241	0.278931	0.479079	0.654275	0.70806	1.16476	0.822527	0.589509	0.545542	0.332921	0.426639	0.293283	0.180748	0.667171	0.366871	0.369618	0.304767	0.291973	0.613805	0.858931	0.435034	0.380401	0.347085
TCONS_00022349	XLOC_009953	LINC213	lincRNA	novel	Chr02	4282908	4283603	+	2	674	70	0.351632	0.731235	0.844552	1.00833	0.427041	0	0.489362	0.496143	0.46995	0.203144	0.322602	0.134247	0	0.04424	0.08242	0.184189	0	0.046063	0	0.861374	0.305468	0.389746	0.152283	0.103616	0.0153543
TCONS_00022384	XLOC_009967	LINC214	lincRNA	novel	Chr02	4435487	4435967	+	2	424	77	0.318396	0.456023	0.398126	0.698432	0.751208	1.05716	0.319563	0.170799	0	0.450107	0.287384	0.267762	0	0.443185	0	0.821433	0.165611	0.323675	0.585978	0.517527	0.70931	0.206969	0.185049	0.421539	0.358421
TCONS_00022394	XLOC_009972	LINC215	lincRNA	novel	Chr02	4487086	4488629	+	2	1273	79	0.374705	0.328817	0.363031	0.339147	0.155311	0.22433	0.171551	0.26171	0.579387	0.418329	0.2268	0.337429	0.236587	0.223902	0.272025	0.406677	0.832515	0.821878	0.697688	0.343665	0.183731	0.419809	0.266939	0.300868	0.784027
TCONS_00022453	Potri.002G068800	Potri.002G068800-OT1	sense_overlapping	protein_coding	Chr02	4694685	4696030	+	2	658	72	0.396657	0.895322	0.072081	0.198332	0.175161	0.058721	0.013178	0	0.165844	0.105823	0.034034	0.041566	0	0.123483	0	0.036831	0.297766	0.110427	0.09769	0.388578	0.0823533	0.0905557	0.0252	0.053438	0.168628
TCONS_00022461	Potri.002G069200	Potri.002G069200-OT1	sense_overlapping	protein_coding	Chr02	4728785	4730381	+	4	415	76	0.419277	3.00318	5.14231	3.90337	0.759647	0.734911	0.723083	6.49059	8.17188	4.06202	0.481023	0.704648	0.457198	1.69627	2.74616	3.89506	0.317489	0.498201	0.276987	4.01628	0.739214	6.2415	0.547623	2.77916	0.364226
TCONS_00022521	XLOC_010035	LINC216	lincRNA	novel	Chr02	4954899	4960207	+	2	356	78	0.370787	0.407908	0	0	0	0.203326	0.215218	0	0	0.097542	0	0	0.118783	0	0	0	0.246345	0	0.207871	0.135969	0.139515	0.032514	0.0395943	0	0.151405
TCONS_00022522	XLOC_010035	LINC217	lincRNA	novel	Chr02	4955198	4960207	+	2	275	49	0.316364	0.336999	1.2281	0.978575	0	0.272432	0.172339	1.12869	1.59408	1.03021	0.255286	0.21011	0.065534	0.62558	0.635073	0.452004	0.083891	0	0.101802	0.84789	0.148257	1.25099	0.176977	0.570886	0.0618977
TCONS_00022532	Potri.002G072200	Potri.002G072200-AS1	antisense	protein_coding	Chr02	4992931	4994846	+	2	974	242	0.473306	0.654347	0.451349	0.420454	0.244377	0.196555	0.237572	0.3278	0.28345	0.080888	0	0.259168	0.21771	0.168089	0.21808	0.109353	0.541084	0.343275	0.200645	0.508717	0.226168	0.230713	0.158959	0.165174	0.361668
TCONS_00022564	Potri.002G073400	Potri.002G073400-AS1	antisense	protein_coding	Chr02	5077578	5080702	+	3	2304	591	0.424913	0	0	1.51037	0.628529	0	0.566547	0.382196	1.37326	1.3155	1.07466	0	0.683611	0	0	0	0	0	0	0.503456	0.398359	1.02365	0.58609	0	0
TCONS_00022619	Potri.002G076300	Potri.002G076300-AS1	antisense	protein_coding	Chr02	5276275	5276829	+	2	477	125	0.459119	0.726236	0.31639	0.598602	0.277528	0.236795	0.424063	0	0.544185	0	0.072182	0.282446	0.11899	0.682582	0.204007	0.519524	0.176945	0.219783	0.079282	0.547076	0.312795	0.181395	0.157873	0.468704	0.15867
TCONS_00022680	Potri.002G079600	Potri.002G079600-AS1	antisense	protein_coding	Chr02	5521905	5540593	+	2	410	136	0.439024	0	0.187314	0	0.089756	0	0.08496	0	0	0	0.084672	0.329976	0.069292	0	0	0	0	0	0	0.062438	0.0582387	0	0.161313	0	0
TCONS_00022684	Potri.002G079600	Potri.002G079600-AS2	antisense	protein_coding	Chr02	5533899	5535070	+	2	215	31	0.432558	0.074706	0	0.326468	0	0	0	0	0	0	0	0	0	0	0	0	0	0	0	0.133725	0	0	0	0	0
TCONS_00022737	XLOC_010125	LINC218	lincRNA	novel	Chr02	5712799	5714784	+	3	1835	136	0.40109	0.443924	0.513389	0.288241	0.622522	0.719665	0.498071	0.506792	0.527364	0.33689	0.658075	0.423811	0.420435	0.356136	0.194096	0.341607	0.605444	1.06784	0.622821	0.415185	0.613419	0.457015	0.500774	0.29728	0.765369
TCONS_00022843	Potri.002G085500	Potri.002G085500-OT1	sense_overlapping	protein_coding	Chr02	5998724	6005429	+	2	470	60	0.351064	0.468395	1.12752	0.807716	0.309179	0.804535	0.432553	0.471228	0.950917	0.764814	0.231161	0.323065	0.260306	0.786633	0.604684	1.04344	0.316671	0.353505	0.334478	0.801211	0.515422	0.728986	0.271511	0.811587	0.334885
TCONS_00022844	XLOC_010162	LINC219	lincRNA	novel	Chr02	6000439	6000668	+	2	209	37	0.38756	0.856816	1.43015	0.602967	0.458886	0.670194	0.575382	0.940705	1.01709	0	0.210698	0.37745	0.264809	0.831589	0.185009	0.252544	0.456509	0.408253	0.585092	0.963312	0.568154	0.6526	0.284319	0.423047	0.483285
TCONS_00022847	Potri.002G085700	Potri.002G085700-OT1	sense_overlapping	protein_coding	Chr02	6024664	6028028	+	4	2149	105	0.360168	0	0	0	0.109348	0.450911	0.192787	0	0	0	0.065199	0.130821	0.290968	0	0	0	0.143066	0.316921	0.000149	0	0.251015	0	0.162329	0	0.153379
TCONS_00022873	Potri.002G086800	Potri.002G086800-AS1	antisense	protein_coding	Chr02	6117311	6118915	+	2	516	111	0.484496	0.142134	0.300883	0.275045	0	0	0	0	0	0	0	0	0	0	0	0	0	0	0	0.239354	0	0	0	0	0
TCONS_00022894	XLOC_010190	LINC220	lincRNA	novel	Chr02	6176523	6177361	+	2	710	97	0.376056	0.180082	0.309408	0.563532	0.759241	0.326445	0.422957	0.187921	0.231708	0.211925	0.064571	0.330127	0.154588	0.090898	0.264133	0.245337	0.456658	0.398492	0.349569	0.351007	0.502881	0.210518	0.183095	0.200123	0.401573
TCONS_00022930	Potri.002G088700	Potri.002G088700-AS1	antisense	protein_coding	Chr02	6308572	6312342	+	2	1635	337	0.439144	0.907307	0.56522	1.02231	0.445242	0.639476	0.595353	0.983644	0.801322	1.22509	0.77761	1.02357	1.02103	0	0	0.588537	0.773371	0.452503	0.601704	0.831612	0.560024	1.00335	0.940738	0.196179	0.609193
TCONS_00022931	Potri.002G088700	Potri.002G088700-AS2	antisense	protein_coding	Chr02	6308595	6312342	+	3	1722	372	0.440767	0	0	0.016883	0.00715	0	0	0	0	0.009359	0	0	0.003874	0.892162	0.274994	0	0.00157	0	0	0.00562767	0.00238333	0.00311967	0.00129133	0.389052	0.000523333
TCONS_00022933	Potri.002G089000	Potri.002G089000-AS1	antisense	protein_coding	Chr02	6322735	6326432	+	5	368	56	0.445652	0.056074	0	0.061	0.141016	0.253351	0.167426	0	0	0.205868	0	0.139535	0	0.178136	0.125907	0.21675	0.478541	0.479641	0.054522	0.0390247	0.187264	0.0686227	0.0465117	0.173598	0.337568
TCONS_00023002	Potri.002G091900	Potri.002G091900-AS1	antisense	protein_coding	Chr02	6546431	6548671	+	2	1727	479	0.425594	0.338323	0.179564	0.271861	0.287148	0.197763	0.477886	0.465427	0.479355	0.831581	0.351509	0.496796	0.399116	0.076594	0.145085	0.08048	0.204145	0.110124	0.20301	0.263249	0.320932	0.592121	0.415807	0.10072	0.172426
TCONS_00023124	XLOC_010282	LINC221	lincRNA	novel	Chr02	7017115	7018263	+	2	971	68	0.313079	0.036759	0.200621	0.054966	0.337977	0.533653	0.558468	0	0	0	0.385049	0.32568	0.770926	0	0.118403	0.200856	2.15516	2.00316	1.96489	0.0974487	0.476699	0	0.493885	0.10642	2.04107
TCONS_00023136	XLOC_010289	LINC222	lincRNA	novel	Chr02	7047507	7047932	+	2	404	71	0.391089	0.175486	0.448082	0.486386	0	0	0	0	0.242169	0	0	0	0	0	0	0	0	0	0	0.369985	0	0.080723	0	0	0
TCONS_00023223	XLOC_010323	LINC223	lincRNA	novel	Chr02	7313886	7314643	+	2	668	67	0.392216	0.191654	0.055001	0.107312	0.028736	0.255451	0.253257	9.88956	10.9613	8.72093	20.889	20.9327	15.8253	0	0	0	0	0	0	0.117989	0.179148	9.85726	19.2157	0	0
TCONS_00023395	XLOC_010405	LINC224	lincRNA	novel	Chr02	8056850	8057950	+	2	749	62	0.328438	0.07762	0.198152	0.109677	0.446201	0.436943	0.522106	0.482173	0.556267	0.397885	0.895227	0.519104	0.632807	0	0.160535	0.141275	0.016088	0.311311	0.056793	0.128483	0.468417	0.478775	0.682379	0.100603	0.128064
TCONS_00023396	Potri.002G109600	Potri.002G109600-AS1	antisense	protein_coding	Chr02	8056868	8077389	+	3	5560	90	0.354676	0.128386	0.073144	0.077845	0.113334	0.219514	0.136407	0.160254	0.003109	0.121089	0.042772	0.260696	0.277365	0	0	0.121676	0.073496	0.038531	0.085189	0.093125	0.156418	0.0948173	0.193611	0.0405587	0.0657387
TCONS_00023397	XLOC_010405	LINC225	lincRNA	novel	Chr02	8056922	8057950	+	2	959	59	0.316997	0.219195	0.222715	0.292238	0.105127	0.309094	0.067656	0.753814	0.661557	0.480558	0.157746	0.090017	0.067764	0	0.16976	0	0.091058	0.036725	0	0.244716	0.160626	0.631976	0.105176	0.0565867	0.0425943
TCONS_00023398	Potri.002G109600	Potri.002G109600-AS3	antisense	protein_coding	Chr02	8057002	8077389	+	4	3383	94	0.367721	0.221194	0	0	0	0	0	0.195502	0.222245	0.079708	0.169135	0	0	0	0.032736	0	0	0	0	0.0737313	0	0.165818	0.0563783	0.010912	0
TCONS_00023399	Potri.002G109600	Potri.002G109600-AS2	antisense	protein_coding	Chr02	8057002	8077389	+	5	3547	94	0.369608	0.003274	0.009947	0.035284	0	0.007959	0	0.323127	0.227835	0.300336	0.007072	0.005022	0.00659	0	0.093666	0.002569	0	0	0	0.0161683	0.002653	0.283766	0.006228	0.0320783	0
TCONS_00023410	Potri.002G109600	Potri.002G109600-AS5	antisense	protein_coding	Chr02	8067175	8077389	+	2	9554	112	0.344358	0.213292	0	0.317629	0.204563	0.644893	0.389524	0.758881	1.20921	0	1.13643	0.709077	0.249095	0	0.047894	0.090977	0	0.056275	0.034585	0.176974	0.412993	0.656031	0.698202	0.0462903	0.0302867
TCONS_00023412	Potri.002G109600	Potri.002G109600-AS4	antisense	protein_coding	Chr02	8067175	8077389	+	2	9830	112	0.345168	0.010469	0.913131	0.165998	0.230555	0.26081	0.020506	0.091813	0.177413	0.856367	0.125385	0.200279	0.267794	0.040807	0.009509	0	0.045298	0.040032	0	0.363199	0.170624	0.375198	0.197819	0.016772	0.0284433
TCONS_00023413	XLOC_010416	LINC226	lincRNA	novel	Chr02	8078759	8079971	+	2	1160	95	0.338793	0.116112	0.200079	0.117215	0.115835	0.208939	0.164791	0.516518	0.943462	0.272977	0.423567	0.342405	0.252748	0.019058	0.035601	0	0	0.043113	0.033021	0.144469	0.163188	0.577652	0.339573	0.0182197	0.025378
TCONS_00023474	Potri.002G111800	Potri.002G111800-OT1	sense_overlapping	protein_coding	Chr02	8340267	8345353	+	2	1205	90	0.410788	0.094259	0.250431	0.195298	0.130096	0.048002	0.441131	5.23365	5.29286	2.76046	4.75919	5.19509	3.76997	0.825524	1.78497	0.862687	0.508811	0.736521	0.687244	0.179996	0.20641	4.42899	4.57475	1.15773	0.644192
TCONS_00023493	Potri.002G112700	Potri.002G112700-OT1	sense_overlapping	protein_coding	Chr02	8406519	8409535	+	2	661	88	0.400908	0.380152	1.5074	1.01491	1.54002	1.70596	1.90076	3.07845	2.25894	2.24928	2.52668	2.66981	2.9263	1.83841	2.35621	1.85719	1.54746	4.70987	3.73242	0.967487	1.71558	2.52889	2.7076	2.01727	3.32991
TCONS_00023512	Potri.002G113200	Potri.002G113200-OT1	sense_overlapping	protein_coding	Chr02	8457916	8458449	+	2	440	126	0.436364	0.770121	0	1.59191	0	0	0	0	0	0	0	0	0	0	0	0	0	0	0	0.787344	0	0	0	0	0
TCONS_00023528	Potri.002G114400	Potri.002G114400-AS1	antisense	protein_coding	Chr02	8583979	8584788	+	2	701	98	0.39515	0.295038	0.163242	0	0.112931	0.108877	0	0.023972	0.055751	0.111451	0	0	0.040216	0.064232	0.054424	0.249857	0	0.324896	0.055757	0.15276	0.073936	0.0637247	0.0134053	0.122838	0.126884
TCONS_00023578	XLOC_010501	LINC227	lincRNA	novel	Chr02	8818152	8818494	+	2	222	65	0.45045	0	0	0	0	0	0	0	0	0	0	0	0	0	0	0	1.1274	0.402182	1.71895	0	0	0	0	0	1.08284
TCONS_00023593	Potri.002G118400	Potri.002G118400-OT1	sense_overlapping	protein_coding	Chr02	8860486	8862194	+	2	1237	65	0.379143	1.861	3.21613	1.8556	0.944804	1.22925	0.891937	5.96913	2.8489	2.6272	0.465865	0.580236	0.441973	2.93999	2.39141	10.5894	1.19212	1.24011	1.14127	2.31091	1.022	3.81508	0.496025	5.30694	1.19117
TCONS_00023605	XLOC_010518	LINC228	lincRNA	novel	Chr02	8905078	8909254	+	2	1040	117	0.409615	0	0.173375	0.103797	0	0	0	0.0307	0	0.113442	0	0	0	0.079354	4.54835	6.83197	0	0	0	0.0923907	0	0.0480473	0	3.81989	0
TCONS_00023606	XLOC_010518	LINC229	lincRNA	novel	Chr02	8905078	8910464	+	2	985	98	0.432487	0	0.116564	0.229826	0	0	0	0	0	0	0	0	0	0	2.80347	5.10662	0	0	0	0.115463	0	0	0	2.6367	0
TCONS_00023609	XLOC_010520	LINC230	lincRNA	novel	Chr02	8907492	8908149	+	2	614	65	0.250814	0	0.061085	0.116161	0	0	0	0.054371	0	0	0	0	0	0	4.13223	5.99451	0	0	0	0.059082	0	0.0181237	0	3.37558	0
TCONS_00023614	XLOC_010522	LINC231	lincRNA	novel	Chr02	8937213	8937642	+	2	399	72	0.403509	0.161033	0.060086	0	0.249503	0.190645	0.69077	0	0	0	0.058695	0.161625	0.151436	0.134354	0.187355	0.263184	0.553616	1.08483	0.812081	0.0737063	0.376973	0	0.123919	0.194964	0.816842
TCONS_00023639	XLOC_010537	LINC235	lincRNA	novel	Chr02	9064115	9069950	+	5	1017	75	0.371681	0.488835	0.22921	0.014881	0	0	0	0.219203	0.102563	0	0	0	0	0.138759	0	0.01856	0	0	0	0.244309	0	0.107255	0	0.0524397	0
TCONS_00023640	XLOC_010537	LINC234	lincRNA	novel	Chr02	9064115	9069950	+	4	3217	80	0.345042	2.19469	0.408491	0.426053	0	0	0	0.146995	0.760068	0.872703	0	0	0	0.657974	0.812936	0.279673	0	0	0	1.00975	0	0.593255	0	0.583528	0
TCONS_00023641	XLOC_010537	LINC232	lincRNA	novel	Chr02	9064115	9069950	+	3	4709	142	0.34742	0.152419	0.080687	0.014176	0	0.036282	1e-06	0.121722	0.368281	0.349169	1.8e-05	0.011759	1e-06	0.127426	0.209379	0.054483	0	0.054962	0.0001	0.0824273	0.0120943	0.279724	0.003926	0.130429	0.018354
TCONS_00023642	XLOC_010537	LINC233	lincRNA	novel	Chr02	9064115	9069950	+	5	1548	97	0.377907	0	0.277093	0.027133	0	0	0.008541	0.021564	0.174291	0	0	0	0	0.133637	0	0.051046	0	0	0	0.101409	0.002847	0.065285	0	0.061561	0
TCONS_00023643	XLOC_010537	LINC236	lincRNA	novel	Chr02	9064141	9069950	+	4	3722	97	0.351693	0.015937	0.30599	0.685895	0	0	0	0.393122	0.465993	0.189168	0	0	0	0.336493	0.409124	0.459004	0	0	0	0.335941	0	0.349428	0	0.40154	0
TCONS_00023644	XLOC_010537	LINC238	lincRNA	novel	Chr02	9065087	9068853	+	3	2198	81	0.342584	0	0	0	1.08156	1.10065	1.09674	0	0	0	0.278446	0.376148	0.178896	0	0	0	0.756077	1.10523	0.823593	0	1.09298	0	0.27783	0	0.894967
TCONS_00023645	XLOC_010537	LINC237	lincRNA	novel	Chr02	9065087	9068853	+	3	3664	169	0.347707	0.01748	0.020913	0.046324	0.55882	1.31728	0.324988	0.026905	0.023071	0.015971	0.050234	0.078492	0	0.033484	0.015794	0.020477	0.223066	0.262276	0.259873	0.028239	0.733696	0.0219823	0.0429087	0.0232517	0.248405
TCONS_00023646	XLOC_010537	LINC239	lincRNA	novel	Chr02	9065087	9069950	+	5	976	81	0.376025	0	0	0	0	0	0.087768	0	0	0	0	0.04683	0	0	0	0	0	0	0.129519	0	0.029256	0	0.01561	0	0.043173
TCONS_00023647	XLOC_010537	LINC240	lincRNA	novel	Chr02	9066402	9069950	+	3	1230	75	0.355285	0.141802	0.110433	0.218632	0	0.028307	0.151205	0.168822	0.090277	0	0	0	0	0.080224	0	0.132979	0	0	0	0.156956	0.0598373	0.0863663	0	0.0710677	0
TCONS_00023671	Potri.002G122800	Potri.002G122800-OT1	sense_overlapping	protein_coding	Chr02	9180524	9181187	+	3	472	90	0.438559	6.88351	9.41273	11.0469	8.33645	2.80709	9.94928	5.68293	10.301	0.067228	19.9525	6.00927	14.9379	0.23663	0.221544	0.08299	0.507653	0.083476	0.262339	9.11439	7.03094	5.35038	13.6332	0.180388	0.284489
TCONS_00023688	XLOC_010569	LINC241	lincRNA	novel	Chr02	9278678	9279350	+	2	583	79	0.41681	0	0	0	0	0.063487	0	0	0.127119	0	0	0	0.048194	0.150517	0.097717	0	0	0.359846	0.228614	0	0.0211623	0.042373	0.0160647	0.0827447	0.196153
TCONS_00023757	Potri.002G125600	Potri.002G125600-OT1	sense_overlapping	protein_coding	Chr02	9444943	9446702	+	3	955	213	0.420942	0.646503	0.316593	0.550919	0.269201	0.361008	0.333699	0.323273	0.291302	0.396095	0.057435	0.176845	0.177707	0.269204	0.315273	0.198397	0.547417	0.22029	0.203	0.504672	0.321303	0.33689	0.137329	0.260958	0.323569
TCONS_00023801	XLOC_010612	LINC242	lincRNA	novel	Chr02	9526332	9526796	+	2	441	53	0.387755	0.207883	0.130176	0.81876	0.210918	0.977821	0.16096	0	0	0.444686	0.07161	0	0	0	0	0	0	0.144883	0	0.385606	0.4499	0.148229	0.02387	0	0.0482943
TCONS_00023825	XLOC_010630	LINC243	lincRNA	novel	Chr02	9613686	9614380	+	2	557	64	0.373429	0	0.207505	0	0	0.068512	0.068777	0	0	0	0.01852	0.142496	0	0.104191	0	0	0.26582	0.16561	0.555058	0.0691683	0.045763	0	0.053672	0.0347303	0.328829
TCONS_00023826	XLOC_010630	LINC244	lincRNA	novel	Chr02	9613836	9614969	+	3	496	64	0.391129	0	0	0	0	0	0	0	0	0	0.014197	0.002955	0.141524	0	0	0	0.19256	0.157933	0	0	0	0	0.052892	0	0.116831
TCONS_00023894	Potri.002G131200	Potri.002G131200-AS1	antisense	protein_coding	Chr02	9829241	9831136	+	2	1810	325	0.418785	1.80856	1.10868	1.5748	1.14523	1.00838	0.94713	0.696705	0.738986	1.14996	0.354856	0.558172	0.503522	0.911917	0.615905	0.643366	0.637204	0.311858	0.366671	1.49735	1.03358	0.861885	0.472183	0.723729	0.438578
TCONS_00023906	Potri.002G132000	Potri.002G132000-OT1	sense_overlapping	protein_coding	Chr02	9855852	9859277	+	3	819	89	0.376068	0	0.137386	0.242721	0.069828	0.269752	0.140752	0.220634	0.238916	0.12445	0.294023	0.287017	0.169902	0.108489	0	0.156037	0	0.044293	0.095288	0.126702	0.160111	0.194667	0.250314	0.0881753	0.046527
TCONS_00023908	Potri.002G132100	Potri.002G132100-AS1	antisense	protein_coding	Chr02	9859864	9862381	+	2	2410	90	0.382158	0.173462	0.315014	0.194615	0.26622	0.638043	0.211339	0.718409	0.185175	0.542779	0.631676	0.739325	0.283081	0.32489	0.10386	0.253581	0.137412	0.144531	0.184441	0.227697	0.371867	0.482121	0.551361	0.227444	0.155461
TCONS_00023909	Potri.002G132100	Potri.002G132100-AS2	antisense	protein_coding	Chr02	9860011	9862381	+	3	1906	90	0.384575	0	0	0	0.141174	0	0	0	0.449484	0.207282	0	0	0	0	0	0	0	0	0	0	0.047058	0.218922	0	0	0
TCONS_00023927	Potri.002G133000	Potri.002G133000-AS1	antisense	protein_coding	Chr02	9912293	9913943	+	3	1015	162	0.428571	1.29024	0.788589	1.18904	0.896027	0.69159	0.507245	1.06951	1.2483	1.89259	1.27327	1.8322	1.55435	0.55127	0.697723	0.548155	0.73632	0.292382	0.563367	1.08929	0.698287	1.40346	1.55327	0.599049	0.53069
TCONS_00023953	Potri.002G134700	Potri.002G134700-OT1	sense_overlapping	protein_coding	Chr02	10029270	10034756	+	9	1002	202	0.41018	0.455393	0.536453	0.437184	0.955412	0.527395	0.851694	1.59309	1.18129	1.82497	2.91691	6.07856	4.5584	1.17274	0.555498	0.81784	1.59889	0.958418	0.81357	0.476343	0.778167	1.53311	4.51795	0.848694	1.12363
TCONS_00023969	Potri.002G135800	Potri.002G135800-OT1	sense_overlapping	protein_coding	Chr02	10108157	10109417	+	3	386	62	0.443005	0.377156	0.096175	0.143887	0	0	0	0	0.204548	0.190557	0	0	0	0	0	0.090445	0	0	0	0.205739	0	0.131702	0	0.0301483	0
TCONS_00024036	Potri.002G138600	Potri.002G138600-AS1	antisense	protein_coding	Chr02	10293476	10294091	+	2	273	90	0.468864	0.335091	0.1187	0.206837	0	0.554933	0.239696	0	0.143156	0	0	0.024421	0.102576	0.170975	0	0	0	0.11343	0	0.220209	0.264876	0.0477187	0.0423323	0.0569917	0.03781
TCONS_00024156	XLOC_010768	LINC245	lincRNA	novel	Chr02	10536478	10537164	+	2	605	97	0.381818	0.060613	0	0.059741	0.555153	0.234797	0.311926	0	0.065253	0.06522	0	0.442768	0.069895	0.271399	0	0.058488	0.348013	0.379749	0.643675	0.040118	0.367292	0.043491	0.170888	0.109962	0.457146
TCONS_00024178	Potri.002G143100	Potri.002G143100-AS1	antisense	protein_coding	Chr02	10636730	10637770	+	2	613	86	0.415987	1.16206	1.74587	2.30767	1.98109	1.08224	2.85204	2.56347	2.23006	2.69024	2.48268	5.72666	5.58256	2.33899	1.39426	2.17064	4.08974	4.69108	6.80595	1.73853	1.97179	2.49459	4.5973	1.96797	5.19559
TCONS_00024207	XLOC_010801	LINC246	lincRNA	novel	Chr02	10793553	10794378	+	2	613	76	0.371941	0	0	0	0	0	0	0.314333	0.340421	0	0.436254	0.359755	0.330506	0	0.062237	0.057338	0.471577	0.036683	0.305204	0	0	0.218251	0.375505	0.0398583	0.271155
TCONS_00024220	Potri.002G145900	Potri.002G145900-AS1	antisense	protein_coding	Chr02	10870574	10874258	+	3	1735	430	0.417291	1.03079	0.62948	1.33193	1.71128	1.9154	1.29272	1.66304	1.53615	1.91362	1.8911	2.28031	1.58182	0.783573	0.631001	0.540155	0.846491	0.697486	0.548401	0.997399	1.6398	1.70427	1.91774	0.651576	0.697459
TCONS_00024279	Potri.002G148800	Potri.002G148800-OT1	sense_overlapping	protein_coding	Chr02	11046162	11046674	+	2	447	96	0.42953	0	0	0	0.146907	0.14695	0	0	0.280311	0	0	0	0	0	0	0	0.361656	0.158672	0.208152	0	0.0979523	0.093437	0	0	0.242827
TCONS_00024281	XLOC_010840	LINC248	lincRNA	novel	Chr02	11051775	11054749	+	2	2240	79	0.382143	0	0	0	0	0	0	0	0	0	0	0	0	0	0	0	0.79116	0.189561	0.103611	0	0	0	0	0	0.361444
TCONS_00024282	XLOC_010840	LINC247	lincRNA	novel	Chr02	11051775	11054749	+	2	2895	79	0.372712	0	0.01322	0	0	0	0	0	0	0	0.089377	0	0	0	0	0	0.263137	0.535979	0.480044	0.00440667	0	0	0.0297923	0	0.426387
TCONS_00024303	XLOC_010854	LINC249	lincRNA	novel	Chr02	11165553	11167541	+	2	435	82	0.457471	0.250652	0.087981	0	0.561778	1.02955	0.584378	0	0	0	0.740594	1.44154	1.92305	0.273034	0.683943	0.322386	4.54344	4.8673	4.29313	0.112878	0.725234	0	1.36839	0.426454	4.56796
TCONS_00024444	XLOC_010896	LINC250	lincRNA	novel	Chr02	11645160	11646123	+	2	862	81	0.431555	0	0	0	0	0	0	0	0	0	0	0	0	0.052235	0.266451	0.039952	0.324991	0.181442	0.18111	0	0	0	0	0.119546	0.229181
TCONS_00024487	Potri.002G156300	Potri.002G156300-OT1	sense_overlapping	protein_coding	Chr02	11750715	11764510	+	2	460	46	0.219565	0.079719	0.426447	0	0	0	0	0.403784	0	0	0	0.256611	0	0.33933	0.168117	0.264217	0.113981	0.150716	0.084969	0.168722	0	0.134595	0.085537	0.257221	0.116555
TCONS_00024489	Potri.002G156300	Potri.002G156300-OT2	sense_overlapping	protein_coding	Chr02	11753789	11770087	+	5	1353	341	0.420547	0.197865	0.326456	0.239116	0.561867	0.575796	0.367843	0.369449	0.577552	0.460876	0.737256	1.13353	0.751764	0.557154	0.289335	0.315872	0.864096	0.611783	0.789802	0.254479	0.501835	0.469292	0.874183	0.387454	0.755227
TCONS_00024574	Potri.002G159600	Potri.002G159600-OT1	sense_overlapping	protein_coding	Chr02	11994807	11997542	+	2	2450	82	0.35102	0.216381	0.433942	0.325182	0	0	0	0.023183	0.048661	0.027496	0	0	0.011507	0.153902	0.050846	0.13231	0	0	0.007977	0.325168	0	0.0331133	0.00383567	0.112353	0.002659
TCONS_00024575	Potri.002G159600	Potri.002G159600-OT3	sense_overlapping	protein_coding	Chr02	11994807	11998370	+	3	1205	103	0.390041	0	0.184167	0	0	0	0	0	0	0	0	0	0	0.185825	0	0.228247	0	0	0	0.061389	0	0	0	0.138024	0
TCONS_00024576	Potri.002G159600	Potri.002G159600-OT2	sense_overlapping	protein_coding	Chr02	11994807	11998370	+	2	1491	103	0.373575	0.61042	0.108392	0.189323	0	0	0	0.048162	0.028514	0.011969	0	0	0	0.313368	0.064238	0.07293	0.014521	0.020028	0	0.302712	0	0.0295483	0	0.150179	0.0115163
TCONS_00024616	XLOC_010960	LINC251	lincRNA	novel	Chr02	12108674	12110426	+	2	1601	119	0.382261	0.281469	0.450845	0.226359	0.105895	0.046375	0	0.20936	0.123344	0.123229	0.032525	0.095137	0.052825	0.217083	0.32737	0.241964	0.172997	0.092918	0.090771	0.319558	0.0507567	0.151978	0.0601623	0.262139	0.118895
TCONS_00024636	Potri.002G161100	Potri.002G161100-AS1	antisense	protein_coding	Chr02	12158185	12159004	+	2	406	92	0.413793	0	0.090495	0	0.092602	0	0.22006	0.193702	0.753172	0	0.212909	0.162448	0.242333	0.104741	0	0	0.379315	0.173784	0	0.030165	0.104221	0.315625	0.205897	0.0349137	0.184366
TCONS_00024757	XLOC_011013	LINC252	lincRNA	novel	Chr02	12545451	12546117	+	2	643	89	0.351477	3.38602	1.48912	2.72383	3.38759	2.41544	4.00393	3.77445	4.98405	3.42999	1.74063	1.57926	1.85807	1.36564	1.33818	1.29333	0.48157	0.591372	0.745647	2.53299	3.26899	4.06283	1.72599	1.33239	0.606196
TCONS_00024820	Potri.002G168500	Potri.002G168500-AS1	antisense	protein_coding	Chr02	12756304	12758160	+	2	1342	355	0.429955	0.136353	0.028423	0.214742	0.147968	0.242516	0.086213	0.274403	0.263967	0.469066	0.245232	0.226828	0.356696	0.263568	0.05753	0.250622	0.3394	0.156509	0.159022	0.126506	0.158899	0.335812	0.276252	0.190573	0.21831
TCONS_00024883	Potri.002G170700	Potri.002G170700-OT1	sense_overlapping	protein_coding	Chr02	12970401	12974425	+	3	1093	88	0.36688	0.066843	0	0	0	0	0	0	0	0	0	0	0	0	0	0	0	0	0	0.022281	0	0	0	0	0
TCONS_00024934	XLOC_011081	LINC253	lincRNA	novel	Chr02	13206723	13207277	+	2	319	89	0.460815	0	0	0	0	0	0.091484	0	0	0	0.216926	0	0	0	0	0	0.084178	0.230612	0.141522	0	0.0304947	0	0.0723087	0	0.152104
TCONS_00024937	Potri.002G173500	Potri.002G173500-OT2	sense_overlapping	protein_coding	Chr02	13228256	13234672	+	3	2259	588	0.443116	0.097236	0.074996	0.096372	0.060419	0.101584	0.051102	0.394648	0.191474	0.271279	0	0.225588	0.261736	0.119194	0.126208	0.11232	0.037015	0.031181	0.017071	0.0895347	0.071035	0.2858	0.162441	0.119241	0.0284223
TCONS_00024938	Potri.002G173500	Potri.002G173500-OT1	sense_overlapping	protein_coding	Chr02	13228256	13234672	+	3	2247	584	0.443258	0	0	0	0	0	0	0	0	0	0.316194	0.314138	0	0	0	0	0	0	0	0	0	0	0.210111	0	0
TCONS_00024978	Potri.002G176100	Potri.002G176100-AS1	antisense	protein_coding	Chr02	13531342	13534434	+	2	2774	664	0.400865	0.128492	0.274892	0.158603	0.085853	0.087418	0.104177	0.072733	0.135745	0.177187	0.07417	0.167731	0.075745	0.091691	0.071907	0.054949	0.078358	0.063397	0.028039	0.187329	0.0924827	0.128555	0.105882	0.072849	0.056598
TCONS_00024981	Potri.002G176300	Potri.002G176300-AS1	antisense	protein_coding	Chr02	13538553	13541254	+	2	1439	164	0.407922	0.712556	0.616782	0.548	0.329438	0.839838	0.285514	0.988335	2.52469	1.17937	0.355115	0.402862	0.598433	0.305216	0.47921	0.794119	0.28152	0.13224	0.144047	0.625779	0.48493	1.56413	0.452137	0.526182	0.185936
TCONS_00024983	XLOC_011111	LINC254	lincRNA	novel	Chr02	13561711	13565061	+	2	3018	100	0.375083	2.93959	2.79344	0.313473	3.88021	3.00816	0.12862	0	0	0	0	0	0	0.214904	0.720441	1.17384	0.221779	0	0	2.0155	2.339	0	0	0.703061	0.0739263
TCONS_00024986	XLOC_011111	LINC255	lincRNA	novel	Chr02	13561716	13569009	+	3	3387	96	0.367582	0.831923	1.73106	0.709518	4.34025	1.96367	2.4821	0.21304	0	0.059004	0.047396	0.208906	0.02666	0.300756	0.384785	0.342728	0.194127	0.088132	0.112567	1.09083	2.92867	0.0906813	0.0943207	0.342756	0.131609
TCONS_00024987	XLOC_011111	LINC256	lincRNA	novel	Chr02	13561717	13569009	+	4	3053	100	0.37111	0	0.780195	1.76874	0	0	0	0	0	0	0	0	0	0	0	0	0	0	0	0.849646	0	0	0	0	0
TCONS_00024988	XLOC_011111	LINC257	lincRNA	novel	Chr02	13561725	13565061	+	2	2256	104	0.382535	0	0	0	0	0	3.07945	0	0	0	0	0	0.149911	0	0	0	0	0	0	0	1.02648	0	0.0499703	0	0
TCONS_00024991	XLOC_011114	LINC258	lincRNA	novel	Chr02	13586589	13587083	+	2	445	96	0.480899	0	0	0	0	0.380021	0	0	0	0	0.293325	0.069778	0	0	0	0	0.11888	0.097687	0	0	0.126674	0	0.121034	0	0.072189
TCONS_00025013	Potri.002G178300	Potri.002G178300-AS1	antisense	protein_coding	Chr02	13759972	13761474	+	2	971	279	0.455201	0.037766	0.07883	0.109435	0.407645	0.253551	0.412534	1.08531	0.74814	0.682828	0.891897	0.747524	1.03493	0.363287	0.235744	0.216091	0.424592	0.158626	0.057428	0.0753437	0.35791	0.83876	0.891451	0.271707	0.213549
TCONS_00025074	Potri.002G180600	Potri.002G180600-AS1	antisense	protein_coding	Chr02	14072819	14104021	+	2	453	119	0.441501	0.300742	0.781205	1.20785	0	0	0.085134	0	1.15769	1.11925	0	0	0	0.066043	0	0	0	0	0	0.763267	0.028378	0.75898	0	0.0220143	0
TCONS_00025089	XLOC_011162	LINC260	lincRNA	novel	Chr02	14175844	14177211	+	3	973	99	0.385406	3.65452	2.57159	2.59213	0	0	0	1.5116	0	1.00453	0	0	0	0.834476	0.71555	0	0	0	0	2.93942	0	0.83871	0	0.516675	0
TCONS_00025090	XLOC_011162	LINC259	lincRNA	novel	Chr02	14175844	14177211	+	3	1062	99	0.391714	8.71045	10.5604	13.4618	0	0	0	1.93779	4.32165	2.26129	0.048924	0.096201	0	1.62961	1.19333	1.04891	0.032102	0	0	10.9109	0	2.84024	0.048375	1.29062	0.0107007
TCONS_00025091	XLOC_011162	LINC261	lincRNA	novel	Chr02	14175844	14186250	+	4	760	99	0.426316	0.716429	0.705126	0	0	0	0	0	0	0	0	0	0	0	0	1.32753	0	0	0	0.473852	0	0	0	0.442509	0
TCONS_00025103	Potri.002G182200	Potri.002G182200-OT1	sense_overlapping	protein_coding	Chr02	14249673	14264775	+	3	351	56	0.401709	0	0	0	0.056574	0.01109	0.096083	0.174961	0.068477	0.057386	0.141952	0.119342	0	0.062335	0.161571	0.896608	0	0	0.069212	0	0.0545823	0.100275	0.087098	0.373505	0.0230707
TCONS_00025115	Potri.002G183000	Potri.002G183000-AS1	antisense	protein_coding	Chr02	14318473	14328571	+	2	402	51	0.412935	0.174453	0.28561	0	0.598355	0.414003	0.487989	0.135261	0.295596	0.178462	0.15429	0.181733	0	0.469784	0.535394	0.403313	0	0.365044	0.190279	0.153354	0.500116	0.203106	0.112008	0.469497	0.185108
TCONS_00025116	Potri.002G183000	Potri.002G183000-AS2	antisense	protein_coding	Chr02	14318735	14329019	+	2	587	89	0.415673	0.466659	0.786298	0	0.208722	0.156511	0.376898	0	0.336717	0.191576	0	0	0	0.559443	0.289178	0.072065	0	0.085623	0	0.417652	0.247377	0.176098	0	0.306895	0.028541
TCONS_00025145	Potri.002G184000	Potri.002G184000-AS1	antisense	protein_coding	Chr02	14372022	14374931	+	3	2247	324	0.397864	0.270804	0.153234	0.107546	0.297092	0.170925	0.128152	0.298945	0.132678	0.44744	0.171254	0.201778	0.09924	0.29244	0.210153	0.232444	0.199022	0.140543	0.162987	0.177195	0.198723	0.293021	0.157424	0.245012	0.167517
TCONS_00025191	Potri.002G186000	Potri.002G186000-AS1	antisense	protein_coding	Chr02	14567130	14568052	+	2	884	86	0.426471	0	0.197253	0.07362	0.538814	0.321818	0.162532	0.038018	0.134423	0	0	0	0	0	0	0	0	0	0.04392	0.090291	0.341055	0.0574803	0	0	0.01464
TCONS_00025200	XLOC_011214	LINC262	lincRNA	novel	Chr02	14658542	14660195	+	3	856	96	0.345794	0	0	0	0	0	0	0	0	0	0.056156	0.06545	0	0	0	0	0.909589	0.467318	0.739585	0	0	0	0.0405353	0	0.705497
TCONS_00025209	XLOC_011220	LINC263	lincRNA	novel	Chr02	14749745	14751083	+	2	1136	146	0.399648	1.03516	1.69001	1.11868	2.29735	3.0275	2.04259	1.28248	1.95797	1.09366	1.87624	1.04792	1.18348	0.485256	1.05024	0.601042	2.09836	1.51326	1.15766	1.28128	2.45581	1.4447	1.36922	0.712179	1.58976
TCONS_00025225	XLOC_011228	LINC264	lincRNA	novel	Chr02	14806109	14806522	+	2	385	86	0.488312	0.80453	0.447332	0.140506	0	0	0	0.087294	0.410159	0.39868	0	0	0	0.154376	0.3013	0.184125	0	0	0	0.464123	0	0.298711	0	0.213267	0
TCONS_00025281	Potri.002G190900	Potri.002G190900-OT1	sense_overlapping	protein_coding	Chr02	15127162	15128584	+	3	575	77	0.413913	1.37784	0.255815	0.251223	0.048922	0.170214	0.20119	1.3231	0.317833	0.488575	0.378043	0.079964	0.142463	1.14628	0.358211	2.67395	0.214688	0.412825	0.140834	0.628294	0.140109	0.709838	0.200157	1.39282	0.256116
TCONS_00025285	XLOC_011259	LINC265	lincRNA	novel	Chr02	15146238	15146792	+	2	300	65	0.43	0	0.330412	0.074388	0	0	0.128553	0.425329	0.337564	0.708491	0.145805	0.131156	0	0.495291	0.369483	0.299017	0.058779	0.414024	0.119187	0.134933	0.042851	0.490461	0.0923203	0.38793	0.19733
TCONS_00025298	Potri.002G191700	Potri.002G191700-OT1	sense_overlapping	protein_coding	Chr02	15204068	15208423	+	4	3911	113	0.36359	0.998177	1.05991	0.426725	0.397366	0.129233	0.195813	1.82462	0.984917	1.85891	0.225173	0.206379	0.290068	0.118727	0.57402	0.101857	0.241199	0.319097	0.377889	0.828269	0.240804	1.55615	0.24054	0.264868	0.312728
TCONS_00025302	Potri.002G191700	Potri.002G191700-OT2	sense_overlapping	protein_coding	Chr02	15204110	15208423	+	4	3907	113	0.362426	0.726728	1.01746	0.312992	0.239549	0.146069	0.135009	1.16077	1.3567	1.24948	0.230676	0.180976	0.219399	0.830832	0.603161	0.838404	0.206576	0.320938	0.153681	0.685727	0.173542	1.25565	0.21035	0.757466	0.227065
TCONS_00025303	Potri.002G191700	Potri.002G191700-OT3	sense_overlapping	protein_coding	Chr02	15204122	15208423	+	4	3819	113	0.362399	0	0	0	0	0	0	0	0	0	0.276292	0.156444	0.313387	0	0	0	0	0	0	0	0	0	0.248708	0	0
TCONS_00025354	Potri.002G193400	Potri.002G193400-OT1	sense_overlapping	protein_coding	Chr02	15447850	15448630	+	3	505	77	0.4	0.287632	0.92648	0.769352	1.27716	1.06487	0.951468	0.507202	2.31864	3.03928	1.38487	1.32125	1.50154	0.180874	0.640796	0.444927	1.00009	1.23446	0.908287	0.661155	1.09783	1.95504	1.40255	0.422199	1.04761
TCONS_00025355	Potri.002G193400	Potri.002G193400-OT2	sense_overlapping	protein_coding	Chr02	15447850	15449196	+	4	427	77	0.423888	0	0	0	0.952044	1.70828	1.52089	0	0	0	3.16763	1.42257	3.2552	0	0.130475	0	1.44236	1.71506	1.47112	0	1.39374	0	2.61513	0.0434917	1.54285
TCONS_00025368	Potri.002G194200	Potri.002G194200-OT1	sense_overlapping	protein_coding	Chr02	15536572	15538677	+	2	1855	99	0.380054	3.64469	4.86659	3.22355	0.43492	0.262478	0.369198	8.47862	7.4073	6.27575	0.456596	0.488841	2.93137	5.12399	7.41892	3.49774	0	2.53578	0.994408	3.91161	0.355532	7.38722	1.29227	5.34688	1.17673
TCONS_00025369	Potri.002G194300	Potri.002G194300-OT1	sense_overlapping	protein_coding	Chr02	15536572	15541509	+	6	2199	113	0.377444	0.401985	1.96775	0.962344	0.051005	0.106477	0	1.11351	1.07706	1.34603	0	0.067235	0.059996	1.74159	0.200463	0.572905	0.690301	0.04713	0	1.11069	0.052494	1.17887	0.0424103	0.838318	0.24581
TCONS_00025372	Potri.002G194300	Potri.002G194300-OT2	sense_overlapping	protein_coding	Chr02	15538785	15541509	+	4	2179	113	0.350161	0.384143	0.614621	0.759357	0	0	0	0.489722	0.570702	0.436223	0	0	0	0.401394	0.51973	0.234165	0	0	0	0.58604	0	0.498882	0	0.385096	0
TCONS_00025497	XLOC_011336	LINC266	lincRNA	novel	Chr02	16015977	16016612	+	2	455	62	0.358242	0.143716	0	0.278853	0	0	0	0.433802	0	0.308405	0	0	0	1.79754	0.159959	0.736336	0	0	0	0.140856	0	0.247402	0	0.897945	0
TCONS_00025519	XLOC_011349	LINC267	lincRNA	novel	Chr02	16144319	16146367	+	3	735	112	0.410884	0	0.070148	0	0.162101	0	0.082097	0	0	0	0.045028	0	0.014024	0	0	0	0.227342	0.37759	0.144412	0.0233827	0.0813993	0	0.019684	0	0.249781
TCONS_00025558	XLOC_011364	LINC268	lincRNA	novel	Chr02	16343419	16343913	+	2	280	43	0.364286	2.04613	2.22705	4.44607	0	0	0	2.63783	1.5462	3.48311	0	0	0	1.25073	1.02697	2.53849	0	0	0	2.90642	0	2.55571	0	1.6054	0
TCONS_00025662	XLOC_011413	LINC269	lincRNA	novel	Chr02	16947040	16947967	+	2	392	59	0.423469	0	0	0	0	0	0	0	0	0	0	0	0	0.813233	0	0.220084	0	0	0	0	0	0	0	0.344439	0
TCONS_00025674	XLOC_011423	LINC270	lincRNA	novel	Chr02	17155172	17156420	+	2	662	109	0.321752	0.732488	0.694903	0.497837	0	0.023714	0	0.474676	0.688984	0.26663	0	0	0	0.290805	0.361066	0.27709	0	0	0	0.641743	0.00790467	0.476763	0	0.309654	0
TCONS_00025676	XLOC_011425	LINC271	lincRNA	novel	Chr02	17187474	17191459	+	2	366	39	0.265027	0	0	0	0.54317	0	0.371152	0	0	0	0	0	0	0	0	0	0	0.061637	0.433751	0	0.304774	0	0	0	0.165129
TCONS_00025677	XLOC_011425	LINC272	lincRNA	novel	Chr02	17187512	17191459	+	2	328	39	0.259146	0	0	0	0.571217	0.321799	0.050119	0	0	0	0	0	0	0	0	0	0	0.332988	0.113669	0	0.314378	0	0	0	0.148886
TCONS_00025746	XLOC_011446	LINC273	lincRNA	novel	Chr02	17475192	17476084	+	2	844	145	0.373223	0.236215	0.200125	0.570844	0.511178	0.480471	0.522496	0	0	0	0.061149	0.120223	0.050103	0.996202	1.05143	0.342273	0	0	0.322626	0.335728	0.504715	0	0.0771583	0.796634	0.107542
TCONS_00025755	Potri.002G208600	Potri.002G208600-OT1	sense_overlapping	protein_coding	Chr02	17643881	17660171	+	2	217	52	0.345622	0.749747	0.422106	0.082169	0	0	0	0.303041	0.529956	0.800071	0	0	0	0.399774	0.084342	0.239416	0	0	0	0.418007	0	0.544356	0	0.241177	0
TCONS_00025772	Potri.002G209800	Potri.002G209800-OT1	sense_overlapping	protein_coding	Chr02	17956001	17960277	+	4	2353	641	0.41479	0.558136	0.080892	0.443204	0.268365	0.444589	0.373967	1.09642	0.288643	0.784325	0.925104	1.32583	1.44866	0.063616	0.032866	0.045165	0.029977	0.012953	0	0.360744	0.362307	0.723128	1.2332	0.0472157	0.01431
TCONS_00025827	XLOC_011513	LINC274	lincRNA	novel	Chr02	18863251	18863774	+	2	476	65	0.510504	0	0	0	0.949482	0.8001	0.152859	0	0	0	0	0.056841	0.147471	0	0	0	0.483324	0.326297	0.204187	0	0.634147	0	0.068104	0	0.337936
TCONS_00025832	Potri.002G212300	Potri.002G212300-OT1	sense_overlapping	protein_coding	Chr02	18980207	18982395	+	2	708	84	0.327684	0	0	0.584608	0	0	0	0.628648	0	0	0	0	0	0.684395	1.07781	0	0	0	0	0.194869	0	0.209549	0	0.587402	0
TCONS_00026071	XLOC_011628	LINC275	lincRNA	novel	Chr02	20966006	20968397	+	3	218	36	0.348624	0	0	0	0	0	0.251209	0	0	0	0.377676	0.20625	0.46274	0	0	0	0.266378	0.139145	0.194182	0	0.0837363	0	0.348889	0	0.199902
TCONS_00026142	XLOC_011655	LINC276	lincRNA	novel	Chr02	21390434	21392420	+	2	1564	70	0.384271	301.018	174.182	555.186	311.128	79.931	230.183	304.405	228.66	241.325	136.672	387.727	238.379	526.078	286.626	283.561	274.372	403.885	492.619	343.462	207.081	258.13	254.259	365.422	390.292
TCONS_00026148	XLOC_011659	LINC277	lincRNA	novel	Chr02	21441805	21442598	+	2	758	80	0.377309	1.35152	1.80991	1.68081	0	0	0	0.24238	0.184114	0.574172	0	0	0	0	0.153545	0.258547	0	0	0	1.61408	0	0.333555	0	0.137364	0
TCONS_00026240	XLOC_011701	LINC278	lincRNA	novel	Chr02	22051515	22053474	+	2	1825	101	0.392877	0.020227	0.088894	0.198046	0	0.04299	0	0.024259	0	0.047959	0	0.036572	0.061634	0.007842	0.04081	0.13564	0.224489	0.219357	0.236798	0.102389	0.01433	0.0240727	0.0327353	0.0614307	0.226881
TCONS_00026343	XLOC_011738	LINC279	lincRNA	novel	Chr02	22480119	22484920	+	2	284	46	0.302817	0	0	0	0.621358	0.895956	0.669018	0	0	0	0.321076	0.441242	0.440073	0	0	0	0.606835	0.513823	0.866582	0	0.728777	0	0.400797	0	0.662413
TCONS_00026516	XLOC_011813	LINC280	lincRNA	novel	Chr02	23222983	23224025	+	2	525	69	0.415238	0	0	0	0	0	0	0.442332	0.635915	0.140604	0	0	0	0	0	0	0	0	0	0	0	0.406284	0	0	0
TCONS_00026517	XLOC_011813	LINC281	lincRNA	novel	Chr02	23223028	23228438	+	2	2152	117	0.405669	0.084974	0.068825	0.016795	0	0	0	0.282894	0.271479	0.240763	0	0.061183	0	0	0.017189	0	0	0	0	0.0568647	0	0.265045	0.0203943	0.00572967	0
TCONS_00026518	XLOC_011813	LINC282	lincRNA	novel	Chr02	23223084	23228438	+	2	2127	117	0.407146	0	0	0	0	0	0	0.102147	0	0.208931	0.096494	0	0.039011	0.026892	0	0	0	0	0	0	0	0.103693	0.0451683	0.008964	0
TCONS_00026561	Potri.002G241300	Potri.002G241300-OT1	sense_overlapping	protein_coding	Chr02	23377640	23379919	+	2	1592	150	0.390075	9.5466	10.6344	9.20088	16.2009	21.51	19.171	0.935719	0.161283	1.60175	0.200131	0.09554	0.02512	0.606217	0.08643	0.647703	0.649643	0.238198	0.221501	9.79397	18.9606	0.899585	0.10693	0.446783	0.369781
TCONS_00026563	Potri.002G241300	Potri.002G241300-OT2	sense_overlapping	protein_coding	Chr02	23378120	23379919	+	2	561	148	0.417112	0.309659	0.563198	0.900706	0	1.36308	0	0	0	0	0	0	0	0	0	0	0	0	0	0.591188	0.454358	0	0	0	0
TCONS_00026770	XLOC_011932	LINC283	lincRNA	novel	Chr02	24098037	24098285	+	2	219	41	0.269406	0	0.325107	0.681126	1.73548	1.42258	1.02373	0.272017	0.242892	0.595725	0.494575	0.441187	0.760346	0.177385	0.253406	0.337076	0.461646	1.09035	0.685338	0.335411	1.39393	0.370211	0.565369	0.255956	0.74578
TCONS_00026798	Potri.002G252800	Potri.002G252800-AS1	antisense	protein_coding	Chr02	24188485	24189166	+	2	411	127	0.530414	1.10397	1.06993	1.32994	0.768526	1.00935	0.296248	0.448925	0.385497	0.573469	0.253397	0.205734	0.075456	1.59753	0.514931	1.03544	0.085809	0	0.285297	1.16795	0.691375	0.469297	0.178196	1.0493	0.123702
TCONS_00026956	Potri.002G258300	Potri.002G258300-OT1	sense_overlapping	protein_coding	Chr02	24658386	24713750	+	2	269	89	0.438662	0	0.13848	0	0	0	0	0.256121	0.70532	0	0.025903	0	0.02891	0	0	0.110865	0	0	0	0.04616	0	0.32048	0.018271	0.036955	0
TCONS_00026959	Potri.002G258300	Potri.002G258300-OT2	sense_overlapping	protein_coding	Chr02	24678140	24712172	+	3	344	95	0.465116	0	0	0.098662	0	0	0	0.769534	0.546112	0.548546	0.115242	0.107471	0.126036	0	0.032616	0	0	0	0	0.0328873	0	0.621397	0.11625	0.010872	0
TCONS_00027025	Potri.002G261400	Potri.002G261400-OT1	sense_overlapping	protein_coding	Chr02	24963493	24966582	+	3	2894	112	0.400484	3.44407	2.41586	2.68342	2.15069	1.51317	1.22276	3.17132	3.05911	3.23461	1.33891	1.23836	0.926132	1.71856	0.650169	1.39641	1.04251	0.760329	0.758573	2.84778	1.62887	3.15501	1.1678	1.25505	0.853804
TCONS_00027039	XLOC_012046	LINC284	lincRNA	novel	Chr02	25035652	25042934	+	3	228	45	0.280702	0	0	0	0	0	0	0	0	0	0	0	0	0.393653	0	0	0	0	0	0	0	0	0	0.131218	0
TCONS_00027076	Potri.002G263100	Potri.002G263100-OT1	sense_overlapping	protein_coding	Chr02	25091680	25095493	+	3	686	91	0.428571	1.61945	3.14118	2.29152	2.85619	4.91303	4.31845	2.92278	2.70594	2.22241	4.86724	5.63228	7.13042	1.80567	2.52642	2.46325	5.18581	5.03553	4.51306	2.35071	4.02923	2.61704	5.87665	2.26511	4.91146
TCONS_00027098	XLOC_012069	LINC285	lincRNA	novel	Chr02	25203867	25204421	+	2	339	84	0.345133	0	0	0	0	0	0	0	0	0	0	0	0	3.79611	0	0	0	0	0	0	0	0	0	1.26537	0
TCONS_00027099	XLOC_012070	LINC286	lincRNA	novel	Chr02	25205569	25206171	+	2	439	60	0.389522	0.44088	0.485007	0.776247	0	0	0	0.297613	0.344184	0.659082	0	0	0	0.744059	0.329711	0.541003	0	0	0	0.567378	0	0.433626	0	0.538258	0
TCONS_00027129	Potri.002G001100	Potri.002G001100-AS1	antisense	protein_coding	Chr02	81204	84114	-	3	2688	374	0.405134	1.35406	0.298923	1.03666	0.12467	0	1.0825	0.166951	0.068985	0.675097	0.401487	0.345537	0.159445	0.260938	0	0.187139	0.448341	0.032538	0.246068	0.896548	0.402389	0.303678	0.302156	0.149359	0.242316
TCONS_00027132	Potri.002G001300	Potri.002G001300-OT3	sense_overlapping	protein_coding	Chr02	85757	89179	-	4	978	102	0.402863	1.34827	0	0	0	0	0	0	0	0	1.31753	0	0	0	0	0	2.47351	3.93725	3.49901	0.449424	0	0	0.439176	0	3.30326
TCONS_00027134	Potri.002G001300	Potri.002G001300-OT1	sense_overlapping	protein_coding	Chr02	85757	89179	-	3	931	102	0.406015	0.543671	0	0	1.22497	0.447258	0	0	0	0	0	0.882259	0.342724	0	0	0	0	0	0	0.181224	0.557411	0	0.408328	0	0
TCONS_00027135	Potri.002G001300	Potri.002G001300-OT2	sense_overlapping	protein_coding	Chr02	85757	89179	-	5	1133	102	0.398941	0	0	0	0.30047	2.28145	1.0077	0	0	0	0.022154	0.134861	0	0	0	0	0	0.133651	0.045662	0	1.19654	0	0.0523383	0	0.059771
TCONS_00027140	Potri.002G001300	Potri.002G001300-OT4	sense_overlapping	protein_coding	Chr02	86309	89179	-	2	1399	102	0.368835	0.972264	3.28915	2.01588	1.17358	0.580003	1.04672	1.50112	1.59809	1.05953	0.505279	0.461812	0.15325	1.65244	2.29801	3.91799	1.41257	2.2306	1.4071	2.09243	0.933434	1.38625	0.373447	2.62281	1.68343
TCONS_00027141	Potri.002G001300	Potri.002G001300-OT5	sense_overlapping	protein_coding	Chr02	86309	89233	-	4	772	86	0.401554	0.517058	4.36191	2.35835	0	0.149996	0	0.892007	0	1.03229	0	0	0	1.81498	2.47687	2.2486	0	0.170009	0	2.41244	0.0499987	0.641434	0	2.18015	0.0566697
TCONS_00027142	Potri.002G001300	Potri.002G001300-OT6	sense_overlapping	protein_coding	Chr02	86309	89516	-	3	2908	126	0.368294	0.004924	0.671858	0.368099	0.433516	0.007885	0.003189	0.447683	0.856173	0.2978	0.244189	0	0.202555	0.448543	0.424435	0.660712	0.531382	0.721349	0	0.348294	0.148197	0.533885	0.148915	0.51123	0.417577
TCONS_00027215	Potri.002G004400	Potri.002G004400-OT1	sense_overlapping	protein_coding	Chr02	257788	262841	-	7	1295	323	0.420849	0.308604	0.17673	0.502578	0.087039	0.095032	0.067205	0.03988	0.262842	0.481825	0.021364	0.008706	0.046132	0.232969	0.029859	0.257721	0.116353	0.049831	0.131184	0.329304	0.083092	0.261516	0.0254007	0.173516	0.0991227
TCONS_00027222	XLOC_012117	LINC287	lincRNA	novel	Chr02	279129	279573	-	2	330	52	0.412121	0	0	0	0	0	0	0	0	0	0.092574	0.303037	0.157683	0	0	0	0	0	0	0	0	0	0.184431	0	0
TCONS_00027284	Potri.002G007600	Potri.002G007600-OT2	sense_overlapping	protein_coding	Chr02	407535	412896	-	5	2084	156	0.408349	0.278518	0.084644	0.133326	0.416526	0	0.125977	0.1453	0.172315	0.010766	0.082873	0.125098	0	0.041953	0.017888	0.097735	0	0	0	0.165496	0.180834	0.10946	0.0693237	0.0525253	0
TCONS_00027285	Potri.002G007600	Potri.002G007600-OT1	sense_overlapping	protein_coding	Chr02	407535	412896	-	6	3005	468	0.419967	0	0.063376	0.524409	0.034899	0.2171	0.024474	0	0	0.391662	0.142314	0	0.234912	0.163867	0	0	0.073936	0.15258	0.086574	0.195928	0.0921577	0.130554	0.125742	0.0546223	0.104363
TCONS_00027287	Potri.002G007600	Potri.002G007600-OT3	sense_overlapping	protein_coding	Chr02	408693	412896	-	3	2517	213	0.400079	0.319622	0.778364	0.440502	0	0	0	0.13369	0.198991	0.028492	0	0	0	0.017379	0.327481	0	0	0	0	0.512829	0	0.120391	0	0.114953	0
TCONS_00027301	Potri.002G007700	Potri.002G007700-AS1	antisense	protein_coding	Chr02	414054	416872	-	2	2351	592	0.413016	0.239968	0.095829	0.213284	0.134522	0.227263	0.12303	0.402463	0.117712	0.400849	0.312472	0.532827	0.440274	0.165899	0.164935	0.166014	0.356976	0.222762	0.132779	0.183027	0.161605	0.307008	0.428524	0.165616	0.237506
TCONS_00027365	XLOC_012173	LINC288	lincRNA	novel	Chr02	682556	683533	-	2	416	116	0.391827	0.600892	0.815727	1.0649	0	0	0	0.197932	0.234231	0.155239	0	0	0	0.648218	0.724384	1.2466	0	0	0	0.827173	0	0.195801	0	0.873067	0
TCONS_00027369	XLOC_012176	LINC289	lincRNA	novel	Chr02	693432	694332	-	2	800	99	0.40375	0	0	0	0	0	0	0.385793	0.259114	1.32053	0.254869	0.084416	0.211954	0	0	0	0	0	0	0	0	0.655145	0.183746	0	0
TCONS_00027392	Potri.002G013200	Potri.002G013200-AS1	antisense	protein_coding	Chr02	768118	769169	-	2	893	278	0.470325	0.769488	0.869471	0.796154	0.06671	0.08461	0.086374	0.054194	0.066534	0.370573	0.097965	0	0.062928	0.76769	0.517434	1.09589	0	0	0.262468	0.811704	0.0792313	0.163767	0.053631	0.793673	0.0874893
TCONS_00027537	Potri.002G021100	Potri.002G021100-OT1	sense_overlapping	protein_coding	Chr02	1269984	1270887	-	2	693	93	0.424242	0.162441	0.582097	0.533432	0.4653	0.372917	0.490231	0	0	0	0.004675	0.042681	0.105225	0.043315	0	0.051231	0.373416	0.595329	0.26797	0.42599	0.442816	0	0.0508603	0.0315153	0.412238
TCONS_00027538	XLOC_012255	LINC290	lincRNA	novel	Chr02	1274738	1276174	-	2	1295	95	0.414672	0	0	0	0.61591	1.33711	0.995366	0	0	0	0.107229	0.571197	1.36094	0	0	0.038518	1.38338	1.63115	1.25497	0	0.982794	0	0.679788	0.0128393	1.42317
TCONS_00027545	XLOC_012261	LINC291	lincRNA	novel	Chr02	1294598	1296550	-	2	1404	86	0.415954	0	0	0	0	0	0	0	0	0	0	0	0	0	0	0	1.56942	1.43804	0.865694	0	0	0	0	0	1.29105
TCONS_00027549	Potri.002G021600	Potri.002G021600-AS1	antisense	protein_coding	Chr02	1303384	1308942	-	3	1412	134	0.42068	0	0	0	0.104537	0	0	0	0	0	0.13737	0	0.016958	0	0	0	0	0.270298	0	0	0.0348457	0	0.0514427	0	0.0900993
TCONS_00027595	XLOC_012283	LINC292	lincRNA	novel	Chr02	1422022	1422922	-	2	827	55	0.444982	0.173214	0.067566	0.283932	0.037662	0	0.133372	0.101596	0	0.095265	0	0.028288	0.033334	0.538075	0.173775	0.878848	0.277194	0.289023	0.370692	0.174904	0.0570113	0.0656203	0.0205407	0.530233	0.312303
TCONS_00027648	Potri.002G024900	Potri.002G024900-OT1	sense_overlapping	protein_coding	Chr02	1542634	1567726	-	4	660	107	0.412121	10.1526	18.9293	13.4377	12.3269	10.6239	15.2458	29.6454	22.3375	17.5598	20.7396	26.9669	36.4927	20.6621	16.6196	18.6744	13.2514	26.6348	18.9703	14.1732	12.7322	23.1809	28.0664	18.6521	19.6189
TCONS_00027654	Potri.002G024900	Potri.002G024900-OT2	sense_overlapping	protein_coding	Chr02	1566042	1567726	-	3	1217	86	0.379622	3.01667	2.93711	3.82939	1.64587	1.96053	2.71954	4.28776	5.22437	8.65454	3.67954	3.87197	4.68259	3.82037	3.28777	1.65706	1.34759	7.44037	2.69133	3.26106	2.10865	6.05556	4.07804	2.92173	3.82643
TCONS_00027722	Potri.002G026900	Potri.002G026900-OT1	sense_overlapping	protein_coding	Chr02	1729583	1730777	-	2	309	69	0.417476	0	0	0	0	0.122278	0.289556	0.035892	0	0	0.190317	0.288012	0.724977	0	0	0	0.099377	0	0.048769	0	0.137278	0.011964	0.401102	0	0.049382
TCONS_00027745	XLOC_012327	LINC293	lincRNA	novel	Chr02	1827407	1828284	-	2	776	95	0.431701	3.38588	4.53605	4.65735	0.71582	0.96627	0.631665	2.83633	3.04917	3.27173	0.76177	0.364623	0.538635	3.0594	2.12817	3.3626	0.912746	1.0994	0.883625	4.19309	0.771252	3.05241	0.555009	2.85006	0.965256
TCONS_00027758	Potri.002G028900	Potri.002G028900-AS1	antisense	protein_coding	Chr02	1887123	1888798	-	2	1101	113	0.398728	1.36157	1.20354	0.564787	1.01438	0.64325	1.1404	0.904966	0.692303	0.836706	0.849649	0.738096	0.769858	1.08909	0.394161	0.921495	0.884796	1.02973	0.76775	1.0433	0.932675	0.811325	0.785868	0.801581	0.894092
TCONS_00027787	XLOC_012346	LINC294	lincRNA	novel	Chr02	1946639	1947052	-	2	327	74	0.449541	0.391751	0.175558	0.331591	0.606449	0.459389	1.17191	0	0	0	0	0.097917	0	0	0	0	0	0	0	0.299633	0.745917	0	0.032639	0	0
TCONS_00027792	Potri.002G030700	Potri.002G030700-OT1	sense_overlapping	protein_coding	Chr02	1975568	1977202	-	3	1439	113	0.374566	0	1.03275	0.133	0	0	0	0	0	0.018814	0	0	0	0.054918	0.25447	0	0	0	0.012313	0.388583	0	0.00627133	0	0.103129	0.00410433
TCONS_00027793	Potri.002G030700	Potri.002G030700-OT2	sense_overlapping	protein_coding	Chr02	1975568	1977218	-	3	1463	90	0.37594	0.315656	0.001982	0.12562	0.035742	0	0.038575	0.15551	0.070167	0.064625	0	0	0	0.073946	0.042195	0.040643	0.071295	0.035869	0.008294	0.147753	0.0247723	0.0967673	0	0.0522613	0.038486
TCONS_00027919	XLOC_012409	LINC295	lincRNA	novel	Chr02	2367626	2368414	-	2	397	67	0.360202	0.198902	0	0.142791	0.250426	0	0	0	0	0	0.090508	0	0	0	0	0	0	0	0.101754	0.113898	0.0834753	0	0.0301693	0	0.033918
TCONS_00027920	Potri.002G036900	Potri.002G036900-AS1	antisense	protein_coding	Chr02	2367626	2368893	-	2	327	88	0.376147	0	0	0	0	0	0.34949	0	0	0	0	0.194109	0	0	0	0	0	0	0	0	0.116497	0	0.064703	0	0
TCONS_00027923	Potri.002G037100	Potri.002G037100-AS1	antisense	protein_coding	Chr02	2383278	2384807	-	3	1354	99	0.337518	0.499359	0.432024	0.203359	0.3751	0.550947	0.294332	0.208645	0	0	0	0	0	0	0.066638	0	0	0	0.172366	0.378247	0.406793	0.0695483	0	0.0222127	0.0574553
TCONS_00027924	Potri.002G037100	Potri.002G037100-AS2	antisense	protein_coding	Chr02	2383278	2384934	-	2	1429	99	0.342197	0	0	0.559342	0.125892	0.017248	0	0.000255	0.110874	0.041234	0.048668	0	0	0.031509	0	0.024596	0	0.169484	0	0.186447	0.0477133	0.0507877	0.0162227	0.0187017	0.0564947
TCONS_00027927	Potri.002G037300	Potri.002G037300-AS1	antisense	protein_coding	Chr02	2389754	2391218	-	2	679	132	0.377025	0.592454	0.11273	0.345288	0.080326	0.110901	0.106023	0.148489	0.210584	0.406784	0	0	0	0.198349	0.113893	0.078431	0.310778	0.147309	0.195141	0.350157	0.0990833	0.255286	0	0.130224	0.217743
TCONS_00028057	Potri.002G042900	Potri.002G042900-OT1	sense_overlapping	protein_coding	Chr02	2742162	2743013	-	2	649	63	0.395994	0	0	0	0.463073	0	0.189429	0	0	0	0	0	0	0	0	0	0.015139	0.046851	0	0	0.217501	0	0	0	0.0206633
TCONS_00028075	XLOC_012477	LINC296	lincRNA	novel	Chr02	2794118	2794508	-	2	243	57	0.477366	0	0	0	0.420397	0	0	0	0	0	0	0	0	0	0	0.42565	0.145134	0	0	0	0.140132	0	0	0.141883	0.048378
TCONS_00028092	XLOC_012482	LINC297	lincRNA	novel	Chr02	2829498	2830515	-	2	513	91	0.421053	0	0	0	0.095381	0	0	0	0	0.487681	0	0	0	0	0.315063	0	0.166227	0	0	0	0.0317937	0.16256	0	0.105021	0.055409
TCONS_00028093	XLOC_012482	LINC299	lincRNA	novel	Chr02	2829498	2830672	-	2	779	98	0.415918	0	0	0	0.360129	1.50498	0.538564	0	0	0.066017	0.296796	0.735579	0.253022	0	0	0	0.2988	1.53133	0.570284	0	0.801224	0.0220057	0.428466	0	0.800139
TCONS_00028094	XLOC_012482	LINC298	lincRNA	novel	Chr02	2829498	2830672	-	2	1065	84	0.37277	0.208831	0.306202	0.216193	1.93211	0.322582	0.44276	0.609735	0.544597	0	1.88545	0.321999	1.21016	0.590897	0.134094	0.275681	1.88682	0.83886	0.484529	0.243742	0.899152	0.384777	1.1392	0.333557	1.07007
TCONS_00028114	XLOC_012492	LINC300	lincRNA	novel	Chr02	2886592	2887118	-	2	431	54	0.341067	0.190018	0.457011	0.228523	0	0	0	0.365192	0.321045	0.195307	0	0	0.064011	0.047653	0.959645	0.87454	0	0.051139	0	0.291851	0	0.293848	0.021337	0.627279	0.0170463
TCONS_00028154	Potri.002G046900	Potri.002G046900-OT1	sense_overlapping	protein_coding	Chr02	3006683	3009509	-	3	1395	107	0.403584	0	0.344029	0	0	0	0.572138	0	0	0.510772	0.479826	0.136917	1.20782	0.472704	0.494011	0	0.260945	0	0	0.114676	0.190713	0.170257	0.608188	0.322238	0.0869817
TCONS_00028168	XLOC_012510	LINC302	lincRNA	novel	Chr02	3062869	3064208	-	2	679	68	0.394698	0.331264	0.16498	0.199952	0.093332	0.535049	0.382806	0	0.054201	0.057009	0.159346	0	0	0.023994	0	0.100784	0.335016	0.220618	0.092121	0.232065	0.337062	0.03707	0.0531153	0.0415927	0.215918
TCONS_00028169	XLOC_012510	LINC301	lincRNA	novel	Chr02	3062869	3064208	-	2	664	67	0.39759	0.177991	0.725837	0.280269	0.29134	0	0.149862	0	0.125471	0	0	0	0	0.161718	0.129472	0	0	0	0	0.394699	0.147067	0.0418237	0	0.0970633	0
TCONS_00028177	XLOC_012515	LINC303	lincRNA	novel	Chr02	3103057	3104694	-	2	780	104	0.40641	0.389272	0.607768	0.373946	0.174982	0.598715	0.221506	0.206963	0.249508	0.201674	0	0	0	0.148292	0.392617	0.360344	0.244311	0.357763	0.178706	0.456995	0.331734	0.219382	0	0.300418	0.26026
TCONS_00028180	Potri.002G047800	Potri.002G047800-AS1	antisense	protein_coding	Chr02	3108060	3108665	-	2	386	50	0.375648	0	0.166684	0.143649	0.102202	0.083717	0.198158	0.041502	0	0.358802	0.164349	0	0	0.066017	0	0.069624	0.155687	0	0	0.103444	0.128026	0.133435	0.054783	0.0452137	0.0518957
TCONS_00028181	Potri.002G047800	Potri.002G047800-AS2	antisense	protein_coding	Chr02	3109739	3110140	-	2	285	94	0.410526	0.078059	0.114144	0.174334	0	0.13166	0	0.109275	0	0.415348	0.092574	0	0	0	0	0	0	0.094742	0	0.122179	0.0438867	0.174874	0.030858	0	0.0315807
TCONS_00028190	Potri.002G048100	Potri.002G048100-OT1	sense_overlapping	protein_coding	Chr02	3126899	3136448	-	4	1392	102	0.394397	0	0	0	0	0	0	0.157626	0.686543	0	0	0	0	0	0.805374	0.156794	0	0.013073	0	0	0	0.28139	0	0.320723	0.00435767
TCONS_00028191	Potri.002G048100	Potri.002G048100-OT2	sense_overlapping	protein_coding	Chr02	3126899	3136538	-	5	1349	79	0.40252	0	0	0	0	0.147417	0	0	0	0	0	0	0	0.504482	0	0.550419	0	0	0	0	0.049139	0	0	0.351634	0
TCONS_00028248	XLOC_012547	LINC304	lincRNA	novel	Chr02	3314423	3317812	-	3	1354	101	0.392171	0.273449	0.070287	1.0488	0	0.070413	0	0.297955	0.1137	0.138896	0.035689	0.049007	0.103866	0.02217	0	0.05253	0	0	0	0.464179	0.023471	0.183517	0.062854	0.0249	0
TCONS_00028254	Potri.002G050600	Potri.002G050600-AS1	antisense	protein_coding	Chr02	3337930	3341054	-	2	1522	371	0.45138	0.274106	0.247601	0.212064	0.442637	0.21157	0.278137	0.088179	0.348646	0.154946	0.20262	0.266225	0.138548	0.314574	0.165727	0.046653	0.251801	0.11547	0.166581	0.24459	0.310781	0.197257	0.202464	0.175651	0.177951
TCONS_00028315	XLOC_012585	LINC305	lincRNA	novel	Chr02	3522594	3522968	-	2	261	47	0.417625	0	0	0	0	0	0	0	0.371816	0	0	0	0	0	0.072756	0	0	0	0	0	0	0.123939	0	0.024252	0
TCONS_00028324	Potri.002G053600	Potri.002G053600-OT1	sense_overlapping	protein_coding	Chr02	3560255	3563752	-	4	1977	97	0.413758	0.271454	0.773615	0.156279	0	0	0	0.231717	0.266899	0	0	0	0	0.165779	0	0	0	0	0	0.400449	0	0.166205	0	0.0552597	0
TCONS_00028325	Potri.002G053500	Potri.002G053500-OT1	sense_overlapping	protein_coding	Chr02	3560255	3563752	-	3	3206	97	0.392077	0.278884	1.22342	0.131424	0.000694	0.000429	7.7e-05	0.244709	0.235783	0	0.000113	0	0.000141	0.112893	0	0	0.094124	0	0.000241	0.544576	0.0004	0.160164	8.46667e-05	0.037631	0.031455
TCONS_00028334	Potri.002G053600	Potri.002G053600-OT2	sense_overlapping	protein_coding	Chr02	3560255	3563799	-	4	2030	99	0.407882	0.217121	0.289573	0.198876	0	0	0	0.516032	0.200027	1.39481	0	0.0017	0	0.189352	0.345325	0.727022	0	0.004156	0	0.23519	0	0.703623	0.000566667	0.420566	0.00138533
TCONS_00028482	Potri.002G058900	Potri.002G058900-OT1	sense_overlapping	protein_coding	Chr02	3966343	3968426	-	4	1189	279	0.414634	0.749346	0.737269	0.968638	0.762674	0.5117	0.398957	0.493616	0.430966	0.64801	0.480536	0.594052	0.259703	0.684086	0.30927	0.518964	0.41981	0.23687	0.393486	0.818418	0.557777	0.524197	0.444764	0.504107	0.350055
TCONS_00028487	XLOC_012650	LINC306	lincRNA	novel	Chr02	3992172	3992565	-	2	312	56	0.304487	0	0	0	0.209842	0.550199	0.061804	0	0	0	0	0	0	0	0	0	0	0	0	0	0.273948	0	0	0	0
TCONS_00028577	Potri.002G063100	Potri.002G063100-AS1	antisense	protein_coding	Chr02	4240514	4241445	-	2	824	194	0.438107	0.086781	0.284096	0.372254	0	0.128839	0.070205	0.065953	0.134757	0.28141	0	0.095776	0.085531	0.637025	0.325978	0.251566	0.566536	0.191769	0.369144	0.24771	0.066348	0.160707	0.0604357	0.404856	0.375816
TCONS_00028591	Potri.002G064100	Potri.002G064100-OT1	sense_overlapping	protein_coding	Chr02	4316092	4319525	-	5	1873	458	0.436733	0.320465	0.281573	0.907363	0.943145	1.23916	0.801928	0.314553	0.477055	0.340606	0.396888	0.519889	0.319339	0.513767	0.616646	0.23056	0.563817	0.298979	0.291247	0.503134	0.994745	0.377405	0.412039	0.453658	0.384681
TCONS_00028616	Potri.002G065000	Potri.002G065000-AS1	antisense	protein_coding	Chr02	4377964	4380294	-	3	1746	110	0.395189	1.65596	1.56582	2.19834	0.030421	2.63841	0.088081	0.370088	2.29958	0	0.018576	0.01749	0.026186	0	2.25534	1.91507	0.029938	0.080024	2.39547	1.80671	0.918969	0.88989	0.0207507	1.39013	0.835143
TCONS_00028662	Potri.002G067000	Potri.002G067000-AS1	antisense	protein_coding	Chr02	4546343	4547830	-	2	1384	127	0.398844	0.039744	0.0542	0.195864	0.378782	0.218833	0.596507	0	0	0.085626	0.411952	0.459673	0.588266	0.021689	0.027566	0	5.01893	5.43831	6.69831	0.0966027	0.398041	0.028542	0.48663	0.0164183	5.71852
TCONS_00028781	XLOC_012771	LINC307	lincRNA	novel	Chr02	4955185	4960136	-	2	217	35	0.308756	0.330502	1.28983	0.272771	0.635216	1.73674	1.3007	0.839088	1.34156	0.801157	1.11634	0.318061	0.935183	0.353192	0.331257	0.197924	1.1193	0.560419	0.938569	0.631034	1.22422	0.993935	0.789861	0.294124	0.872763
TCONS_00028943	Potri.002G079600	Potri.002G079600-OT1	sense_overlapping	protein_coding	Chr02	5534152	5550017	-	2	602	62	0.363787	0.338993	0.649455	0.422249	0.50578	0.809877	1.10765	0.557187	0.314801	0.603251	0.922475	0.800243	0.644057	0.703404	0.331687	0.872285	0.256598	0.700878	0.263817	0.470232	0.807768	0.491746	0.788925	0.635792	0.407098
TCONS_00029024	Potri.002G084300	Potri.002G084300-OT1	sense_overlapping	protein_coding	Chr02	5896347	5899554	-	3	1356	117	0.374631	1.4177	1.82763	1.42952	1.16659	0.537595	0.709727	2.21753	2.61261	1.20077	0.457865	0.121263	0.072554	1.41326	1.18303	1.12899	0.499378	0.843536	0.680446	1.55828	0.804638	2.0103	0.217227	1.24176	0.674453
TCONS_00029040	Potri.002G084500	Potri.002G084500-AS1	antisense	protein_coding	Chr02	5923062	5924169	-	2	652	122	0.377301	0.138058	0	0	0.23776	0.277272	0.314609	0	0	0.036033	0.206943	0.386643	0.260203	0.227281	0.059107	0.214908	0.132704	0.175197	0	0.0460193	0.276547	0.012011	0.284596	0.167099	0.102634
TCONS_00029078	XLOC_012896	LINC308	lincRNA	novel	Chr02	6050484	6051212	-	2	280	55	0.346429	0.100132	0.201838	0.087727	0	0	0	0.049865	0.07918	0	0	0	0	0	0	0.414628	0.087356	0.195479	0.141975	0.129899	0	0.043015	0	0.138209	0.141603
TCONS_00029132	XLOC_012929	LINC309	lincRNA	novel	Chr02	6310489	6312431	-	2	973	63	0.376156	1.84797	2.82973	3.20982	2.58536	2.55727	3.10456	4.16307	4.18169	2.17322	2.87041	2.40582	1.90913	3.8372	2.95783	3.47162	1.60349	2.00362	1.36083	2.62918	2.74906	3.50599	2.39512	3.42222	1.65598
TCONS_00029140	Potri.002G089000	Potri.002G089000-OT3	sense_overlapping	protein_coding	Chr02	6322673	6326905	-	6	709	77	0.397743	0	0	0	1.71546	1.42432	2.54582	0	0	0	0.459353	0.163916	0.618296	0	0	0	2.23301	3.58671	3.19521	0	1.8952	0	0.413855	0	3.00497
TCONS_00029141	Potri.002G089000	Potri.002G089000-OT2	sense_overlapping	protein_coding	Chr02	6322673	6326905	-	6	1048	88	0.378817	1.14704	1.70408	2.02766	2.13892	0.890558	0.299768	0.347205	0.636168	0.403522	0	0.267911	0	1.40216	0.26044	0.876083	0.685136	0.593842	0.420755	1.62626	1.10975	0.462298	0.0893037	0.846227	0.566578
TCONS_00029142	Potri.002G089000	Potri.002G089000-OT1	sense_overlapping	protein_coding	Chr02	6322673	6326905	-	7	1076	57	0.376394	0.061328	0.113694	0	0.286947	1.59262	1.52645	0	0.061734	0	0.612074	0.554913	0.581835	0	0	0	1.93304	2.35059	2.31732	0.0583407	1.13534	0.020578	0.582941	0	2.20032
TCONS_00029168	Potri.002G089900	Potri.002G089900-AS1	antisense	protein_coding	Chr02	6403911	6405790	-	2	404	71	0.398515	0	0	0.090359	0	0	0	0	0.054665	0.08725	0	0.213421	0.200734	0.035232	0	0	0.208929	0	0.104486	0.0301197	0	0.047305	0.138052	0.011744	0.104472
TCONS_00029169	Potri.002G090100	Potri.002G090100-OT1	sense_overlapping	protein_coding	Chr02	6410078	6414588	-	6	2162	296	0.413043	1.0856	1.31598	1.51593	2.12974	2.07641	3.10428	1.69344	1.84734	1.20542	1.51315	1.8158	2.20007	0.867873	1.2008	1.44438	1.79212	2.10814	2.6332	1.30584	2.43681	1.58207	1.84301	1.17102	2.17782
TCONS_00029178	Potri.002G090500	Potri.002G090500-AS1	antisense	protein_coding	Chr02	6442294	6442665	-	2	286	53	0.405594	0.041885	0.087873	0	0	0.099069	0	0.073053	0	0	0	0	0.245112	0	0	0.191999	0.094129	0	0	0.0432527	0.033023	0.024351	0.081704	0.0639997	0.0313763
TCONS_00029193	Potri.002G091200	Potri.002G091200-AS1	antisense	protein_coding	Chr02	6489343	6491446	-	2	1071	295	0.417367	0.235226	0.113001	0.099619	0.183679	0.107014	0	0.054392	0.082327	0.253966	0.032414	0.252643	0.093532	0.139204	0.036103	0	0.115144	0.047573	0.071223	0.149282	0.0968977	0.130228	0.126196	0.0584357	0.07798
TCONS_00029275	Potri.002G094700	Potri.002G094700-AS1	antisense	protein_coding	Chr02	6817567	6818940	-	2	1244	347	0.424437	0.173625	0.030765	0.329959	0.156358	0.138402	0.104888	0.148319	0.536834	0.10793	0.236552	0.391606	0.474234	0.205001	0.155206	0.198255	0.097808	0	0.061582	0.178116	0.133216	0.264361	0.367464	0.186154	0.05313
TCONS_00029361	Potri.002G099400	Potri.002G099400-AS1	antisense	protein_coding	Chr02	7168320	7173653	-	2	563	104	0.346359	0	0	0	0.068895	0.262741	0.137458	0	0	0	0	0.939984	0.142583	0	0	0	0	0	0	0	0.156365	0	0.360856	0	0
TCONS_00029362	Potri.002G099400	Potri.002G099400-AS2	antisense	protein_coding	Chr02	7168627	7173624	-	2	304	98	0.309211	0	0	0	0	0.017633	0	0	0	0	0.993118	0	0.794143	0	0	0	0	0	0	0	0.00587767	0	0.595754	0	0
TCONS_00029437	XLOC_013076	LINC310	lincRNA	novel	Chr02	7375417	7375986	-	2	361	77	0.288089	0.253951	0.212032	0.893073	0.045052	0.087821	0.217512	0.091235	0	0	0	0	0	0.081488	0.84403	0.52878	0	0.128874	0	0.453019	0.116795	0.0304117	0	0.484766	0.042958
TCONS_00029450	Potri.002G102400	Potri.002G102400-OT2	sense_overlapping	protein_coding	Chr02	7397760	7400574	-	4	951	93	0.364879	0.638094	0.56922	0.320985	0.003689	0.015534	0	0.18255	0.209152	0.692405	0.018539	0.00243	0.058382	0	0.110038	0	0.270306	0.275033	0.006475	0.509433	0.00640767	0.361369	0.0264503	0.0366793	0.183938
TCONS_00029451	Potri.002G102400	Potri.002G102400-OT1	sense_overlapping	protein_coding	Chr02	7397760	7400574	-	5	1701	89	0.356261	0.839333	0.931951	1.29619	0.052494	0.189597	0.171309	1.48735	1.34394	1.0594	0.108262	0.074465	0.184078	0.960102	0.70392	1.35509	1.18522	1.0463	0.903584	1.02249	0.1378	1.2969	0.122268	1.00637	1.04503
TCONS_00029667	Potri.002G109900	Potri.002G109900-OT1	sense_overlapping	protein_coding	Chr02	8101727	8105332	-	6	1030	225	0.41068	0.740413	0.860866	0.661109	0.731059	0.491933	0.373427	0.450392	1.02409	0.792353	0.44894	1.00849	0.74036	0.714352	0.481521	0.850356	0.604743	0.482016	0.42361	0.754129	0.53214	0.755611	0.732598	0.682076	0.503456
TCONS_00029715	XLOC_013169	LINC311	lincRNA	novel	Chr02	8264418	8265310	-	2	869	67	0.387802	0	0	0	0.199564	0.900312	0.612142	0	0	0	0.119713	0.077583	0.232818	0	0	0	0.142044	0.039718	0.156822	0	0.570673	0	0.143371	0	0.112861
TCONS_00029856	Potri.002G117100	Potri.002G117100-AS1	antisense	protein_coding	Chr02	8756792	8759114	-	2	2286	219	0.372266	0.888089	2.09815	1.21514	0.293488	0.357207	0.274988	1.78626	2.0153	1.68111	0.216604	0.204721	0.085256	0.898047	0.575207	0.84972	0.767371	0.955207	0.600989	1.40046	0.308561	1.82756	0.16886	0.774325	0.774522
TCONS_00029877	Potri.002G118100	Potri.002G118100-AS1	antisense	protein_coding	Chr02	8843122	8843468	-	2	252	57	0.373016	0	0	0	0	0	0	0.397429	0.11908	0	0	0	0	0	0	0	0	0	0	0	0	0.17217	0	0	0
TCONS_00029920	Potri.002G120500	Potri.002G120500-OT1	sense_overlapping	protein_coding	Chr02	9033534	9035274	-	3	1548	109	0.388889	6.1266	6.08678	6.65315	6.81136	5.0911	6.909	6.98424	6.30619	7.18349	5.75495	4.78542	6.66798	4.84701	6.37885	7.17156	6.23515	7.1026	7.12535	6.28884	6.27048	6.82464	5.73612	6.13247	6.82103
TCONS_00029990	XLOC_013306	LINC312	lincRNA	novel	Chr02	9250459	9254564	-	2	1760	110	0.389205	0	0	0	0.497412	0.655336	0.689656	0.206949	1.04313	0.139101	1.18335	0.831023	0.56158	0.018079	0	0.019903	0.186546	0.46619	0.282631	0	0.614135	0.463059	0.85865	0.0126607	0.311789
TCONS_00029991	XLOC_013306	LINC313	lincRNA	novel	Chr02	9250459	9255786	-	2	2026	131	0.39388	0.044948	0.037592	0.072094	1.53145	1.73838	1.24189	0.94038	2.12471	0.705739	1.72048	1.54603	0.94465	0.014816	0	0.035048	0.760042	0.644655	0.539545	0.0515447	1.50391	1.25694	1.40372	0.0166213	0.648081
TCONS_00030004	Potri.002G124100	Potri.002G124100-AS1	antisense	protein_coding	Chr02	9309799	9311094	-	2	654	129	0.448012	0.206145	0.290445	0.640708	0.544711	0.739786	0.486372	0.58062	0.369066	0.189947	0.429607	0.735926	0.549598	0.340066	0.147809	0.921603	0.043669	0	0	0.379099	0.59029	0.379878	0.57171	0.469826	0.0145563
TCONS_00030011	XLOC_013321	LINC314	lincRNA	novel	Chr02	9330545	9331260	-	2	598	80	0.381271	0.195574	0	0	0	0.287037	0.285193	0.7272	0	0	0.137391	0.157033	0.201612	0.712382	0	0	0	0.214937	0.30112	0.0651913	0.190743	0.2424	0.165345	0.237461	0.172019
TCONS_00030012	XLOC_013321	LINC315	lincRNA	novel	Chr02	9330545	9331456	-	2	732	80	0.368852	1.09778	1.35953	1.79616	0.269514	0	0.048423	1.55878	2.50323	2.21515	0	0	0.027601	1.32233	1.19833	1.49661	0.211662	0.147549	0.122766	1.41782	0.105979	2.09238	0.00920033	1.33909	0.160659
TCONS_00030014	XLOC_013323	LINC316	lincRNA	novel	Chr02	9334269	9335345	-	3	389	64	0.359897	0.298204	0.090047	0.325817	0	0.033849	0	0.259188	0.184982	0	0	0	0.217412	0.077166	0	0	0	0	0	0.238023	0.011283	0.148057	0.0724707	0.025722	0
TCONS_00030015	XLOC_013324	LINC317	lincRNA	novel	Chr02	9335980	9336606	-	2	438	54	0.426941	0	0	0.037134	0	0	0	0.345289	0	0	0	0	0	0	0	0	0	0	0	0.012378	0	0.115096	0	0	0
TCONS_00030028	XLOC_013336	LINC318	lincRNA	novel	Chr02	9416110	9420045	-	2	311	68	0.466238	0	0.312163	0.258195	0	0	0	0.269801	0.579501	0	0	0	0	0	0	0	0.155863	0.101053	0.104731	0.190119	0	0.283101	0	0	0.120549
TCONS_00030180	Potri.002G129200	Potri.002G129200-AS1	antisense	protein_coding	Chr02	9680233	9680869	-	2	231	69	0.428571	0.474654	0	0	0.081047	0	0	0	0	0	0	0	0	0	0	0	0	0	0.095821	0.158218	0.0270157	0	0	0	0.0319403
TCONS_00030232	Potri.002G131900	Potri.002G131900-OT2	sense_overlapping	protein_coding	Chr02	9851273	9862436	-	11	8519	106	0.362836	0.000106	0.013151	0	0	0	0.505401	0	0.003585	0	0	0.151097	0	0.000208	0	0	0	0	0	0.004419	0.168467	0.001195	0.0503657	6.93333e-05	0
TCONS_00030235	Potri.002G131900	Potri.002G131900-OT1	sense_overlapping	protein_coding	Chr02	9851273	9862436	-	8	6866	106	0.364259	0	0.036235	0	0.018407	0.131737	0.072696	0	0.010937	0	0.271846	0.16329	0.107159	0.156954	0	0	0	0.039623	0.033595	0.0120783	0.07428	0.00364567	0.180765	0.052318	0.024406
TCONS_00030238	Potri.002G131900	Potri.002G131900-OT4	sense_overlapping	protein_coding	Chr02	9851273	9862470	-	8	8731	106	0.362272	2e-06	0.164658	0	0	0.022222	0.022913	0	0.058953	0	0.050321	0.004854	0.001639	0.11711	0.008152	0.007348	0	0	0	0.0548867	0.015045	0.019651	0.018938	0.0442033	0
TCONS_00030239	Potri.002G131900	Potri.002G131900-OT3	sense_overlapping	protein_coding	Chr02	9851273	9862470	-	10	6780	125	0.365044	0	0.00033	0	0	0	0	0	0	0	0	0	0	0.003217	0	0	0	0	0	0.00011	0	0	0	0.00107233	0
TCONS_00030244	Potri.002G131900	Potri.002G131900-OT6	sense_overlapping	protein_coding	Chr02	9854581	9862436	-	6	4329	131	0.362901	0.042978	0	0	0.000489	0.009901	0.003384	0	0	0	0.00315	0	0	0	0	0	0	0	0	0.014326	0.00459133	0	0.00105	0	0
TCONS_00030245	Potri.002G131900	Potri.002G131900-OT5	sense_overlapping	protein_coding	Chr02	9854581	9862436	-	3	4840	106	0.365083	0.006902	0	0.022704	0.452661	1.63384	0.022975	0.30592	0.486728	0.09752	1.52955	0.789697	0.914934	0.035831	0.024892	0.055233	0.403407	0.45656	0.543117	0.00986867	0.703157	0.296723	1.07806	0.038652	0.467695
TCONS_00030246	Potri.002G131900	Potri.002G131900-OT8	sense_overlapping	protein_coding	Chr02	9854581	9862470	-	6	4749	125	0.36513	0.032152	0.406296	0	0	0	0	0.09579	0.262139	0.061553	0	0.342496	0	0	0.012665	0.110426	0.070577	0.110939	0.029812	0.146149	0	0.139827	0.114165	0.0410303	0.0704427
TCONS_00030247	Potri.002G131900	Potri.002G131900-OT7	sense_overlapping	protein_coding	Chr02	9854581	9862470	-	6	4555	106	0.36202	0	0	0.000713	0.769168	1.08298	1.02508	0	0	0.000569	1.69112	2.02446	0.701406	0	5.1e-05	0.01625	0.381122	0.450947	0.411413	0.000237667	0.959075	0.000189667	1.47233	0.00543367	0.414494
TCONS_00030248	Potri.002G132100	Potri.002G132100-OT1	sense_overlapping	protein_coding	Chr02	9858922	9862470	-	2	2732	90	0.375183	0	0	0	0.109563	0.247928	0.731332	0	0	0	0.274679	0.634398	0.122623	0	0	0	0.127268	0.07863	0.116145	0	0.362941	0	0.3439	0	0.107348
TCONS_00030249	Potri.002G132100	Potri.002G132100-OT2	sense_overlapping	protein_coding	Chr02	9860011	9862379	-	3	1904	90	0.383929	1.0377	14.2134	4.47729	1.27283	3.76664	2.96634	4.09343	26.1446	3.00578	2.38368	2.12099	0.910813	7.74021	1.07579	1.13872	0.814568	0.429693	0.511211	6.57614	2.66861	11.0813	1.80516	3.31824	0.585157
TCONS_00030258	Potri.002G132800	Potri.002G132800-OT1	sense_overlapping	protein_coding	Chr02	9882799	9905939	-	2	207	35	0.294686	0.292164	0.251631	0.554083	0	0	0	3.54752	1.5642	0.809944	15.7762	15.2479	0	0	0	0	0	0	0	0.365959	0	1.97389	10.3414	0	0
TCONS_00030338	Potri.002G136600	Potri.002G136600-AS1	antisense	protein_coding	Chr02	10146866	10147320	-	2	407	118	0.405405	0.354692	0	0.262107	0	0.508951	0.230838	0	0.291964	0.12474	0.122381	0.107885	0	0.064185	0	0.07302	0	0	0.157642	0.2056	0.246596	0.138901	0.0767553	0.045735	0.0525473
TCONS_00030346	Potri.002G137100	Potri.002G137100-AS1	antisense	protein_coding	Chr02	10167568	10168643	-	2	854	183	0.422717	0.211293	0.089873	0.232829	0.20896	0.22253	0.217629	0.119405	0.27675	0.218782	0.202845	0	0.133599	0.160313	0.051696	0.082592	0.429351	0.041241	0.137303	0.177998	0.216373	0.204979	0.112148	0.0982003	0.202632
TCONS_00030443	Potri.002G141100	Potri.002G141100-AS1	antisense	protein_coding	Chr02	10473990	10475186	-	3	391	84	0.460358	1.16077	0.310838	0.428688	1.05635	0.484079	0.874553	1.02859	0.946563	0.604149	1.01867	1.207	0.906058	0.954852	0.444026	0.361995	0.897174	0.630526	1.00035	0.633431	0.804994	0.859766	1.04391	0.586958	0.842682
TCONS_00030467	Potri.002G142000	Potri.002G142000-AS1	antisense	protein_coding	Chr02	10529652	10534320	-	2	494	128	0.435223	0.580172	0.248304	0.127266	0.224186	0.124662	0.446422	0.255349	0.24159	0.365156	0.070274	0.082617	0.293953	0.470957	0.379232	0.301978	0.218726	0.248002	0.046154	0.318581	0.26509	0.287365	0.148948	0.384056	0.170961
TCONS_00030472	Potri.002G142100	Potri.002G142100-AS1	antisense	protein_coding	Chr02	10533011	10535563	-	2	351	67	0.407407	0.015341	0.121186	0.041413	0.048241	0.016726	0.015016	0.141071	0.421678	0.041594	0	0	0	0	0.09609	0.476738	0.073483	0.237794	0.059594	0.0593133	0.026661	0.201448	0	0.190943	0.123624
TCONS_00030702	Potri.002G152800	Potri.002G152800-AS1	antisense	protein_coding	Chr02	11546488	11546872	-	2	292	73	0.380137	0.123491	0	0	0	0	0	0	0	0.108555	0	0	0.040549	0.410858	0	0.155631	0.074756	0.145541	0.041495	0.0411637	0	0.036185	0.0135163	0.18883	0.087264
TCONS_00030703	Potri.002G152800	Potri.002G152800-AS2	antisense	protein_coding	Chr02	11546488	11547770	-	2	646	80	0.407121	0	0	0.194518	0.088874	0.317889	0.179098	0	0	0	0.076291	0	0.04364	0	0	0	0.15656	0.159772	0.028437	0.0648393	0.195287	0	0.039977	0	0.114923
TCONS_00030743	XLOC_013623	LINC319	lincRNA	novel	Chr02	11725826	11726385	-	2	477	81	0.400419	0	0	0	0	0	0	0.141429	0.122068	1.14293	0	0	0	0	0	0	0	0	0	0	0	0.46881	0	0	0
TCONS_00030889	Potri.002G161400	Potri.002G161400-OT1	sense_overlapping	protein_coding	Chr02	12178246	12179310	-	2	974	105	0.334702	2.45697	3.62679	2.62995	0.165315	0.328793	0.246932	3.22049	3.20079	1.64756	0.144422	0.151091	0.154451	3.33299	1.62972	2.06442	0.283627	0.490612	0.552944	2.90457	0.247013	2.68961	0.149988	2.34238	0.442394
TCONS_00030904	XLOC_013681	LINC320	lincRNA	novel	Chr02	12188468	12189372	-	2	832	98	0.362981	1.58142	4.14855	2.89712	3.11592	5.34926	4.59097	3.93468	3.32685	1.34689	4.55834	4.01697	3.89402	2.84723	2.46625	2.57356	8.58673	12.0015	8.22929	2.8757	4.35205	2.86947	4.15644	2.62901	9.60586
TCONS_00031031	XLOC_013731	LINC323	lincRNA	novel	Chr02	12633093	12636025	-	4	1214	90	0.374794	1.15275	3.02373	2.28083	0.275145	0.306326	0.373398	2.26479	1.4628	1.86424	0.064501	0.034032	0	1.78031	0.965033	1.77939	0.272891	0.18072	0.435201	2.15244	0.31829	1.86395	0.0328443	1.50824	0.296271
TCONS_00031032	XLOC_013731	LINC322	lincRNA	novel	Chr02	12633093	12636025	-	4	1212	90	0.374587	0	0	0	0	0	0	0	0	0	0	0	0	0	0.379313	0	0	0	0	0	0	0	0	0.126438	0
TCONS_00031033	XLOC_013731	LINC321	lincRNA	novel	Chr02	12633093	12636025	-	4	1156	90	0.373702	0.383771	0.435461	0.096507	0	0	0	0.171853	0.19316	0	0	0	0	0.172252	0.176184	0.294487	0	0	0	0.305246	0	0.121671	0	0.214308	0
TCONS_00031065	Potri.002G168900	Potri.002G168900-OT1	sense_overlapping	protein_coding	Chr02	12796466	12798216	-	2	1090	107	0.369725	0.024575	0.091846	0.001685	0.399727	0.789779	1.55239	0.840879	0.910492	0.551692	6.25349	4.11106	4.19388	0.00212	0.398288	0.002008	0.946097	1.1252	0.942251	0.0393687	0.913965	0.767688	4.85281	0.134139	1.00451
TCONS_00031070	Potri.002G169000	Potri.002G169000-OT1	sense_overlapping	protein_coding	Chr02	12810774	12812473	-	2	1133	85	0.382171	0.035345	0.017517	0	0	0	0.027057	0.161168	0.107561	0	0	0	0	0.399762	0.201183	0.01149	0.061425	0.061549	0	0.0176207	0.009019	0.0895763	0	0.204145	0.0409913
TCONS_00031080	Potri.002G169200	Potri.002G169200-OT2	sense_overlapping	protein_coding	Chr02	12818646	12822799	-	3	1258	97	0.371224	0.099536	0.300163	0.38435	0	0	0	0.435094	0.137023	0.146969	0	0	0	0.237483	0	0.118678	0	0	0	0.26135	0	0.239695	0	0.11872	0
TCONS_00031082	Potri.002G169200	Potri.002G169200-OT1	sense_overlapping	protein_coding	Chr02	12818646	12822799	-	3	3479	110	0.379419	0.21737	0	0	0.020717	0.00684	0.008218	0	0	0	0.002664	0.013079	0	0	0	0.005338	0.014353	0	0.011115	0.0724567	0.011925	0	0.00524767	0.00177933	0.00848933
TCONS_00031085	Potri.002G169200	Potri.002G169200-OT3	sense_overlapping	protein_coding	Chr02	12818646	12822995	-	4	3018	94	0.395295	0.089086	0.103005	0.25721	0	0	0	0.08249	0.082127	0.127725	0	0	0	0.117706	0	0.096743	0	0	0	0.149767	0	0.0974473	0	0.071483	0
TCONS_00031087	Potri.002G169200	Potri.002G169200-OT4	sense_overlapping	protein_coding	Chr02	12818646	12822996	-	3	3346	93	0.385535	0.078916	0.098381	0.282019	0.182695	0.489386	0.61151	0.099929	0.068262	0.000856	0	0.434925	0.493634	0.137831	0.013173	0.073488	0.692446	0.698731	0.773232	0.153105	0.427864	0.056349	0.30952	0.0748307	0.72147
TCONS_00031165	Potri.002G172500	Potri.002G172500-AS1	antisense	protein_coding	Chr02	13113611	13163809	-	4	1123	310	0.43366	0.162908	0.029571	0.131985	0.07254	0.09361	0.076353	0.123906	0.089437	0.123779	0.130899	0.105179	0.268802	0.101608	0.133094	0	0.07733	0.174169	0.095017	0.108155	0.0808343	0.112374	0.168293	0.078234	0.115505
TCONS_00031215	Potri.002G174300	Potri.002G174300-AS1	antisense	protein_coding	Chr02	13296691	13298687	-	3	1301	296	0.407379	0.169119	0.223107	0.106597	0.427063	0.441232	0.214222	0.102641	0.017828	0.097963	0.017885	0.345852	0.362953	0.332472	0.082195	0.166618	0.084282	0.042426	0.11957	0.166274	0.360839	0.0728107	0.24223	0.193762	0.0820927
TCONS_00031275	Potri.002G177300	Potri.002G177300-OT1	sense_overlapping	protein_coding	Chr02	13678047	13680025	-	2	745	79	0.32349	0.268202	0.572692	0.386708	0.941114	0.603715	1.17268	0.185362	0.983726	0.365097	1.1126	1.2332	0.805876	0.288198	0.595781	0.302771	0.858901	1.29311	0.945257	0.409201	0.905835	0.511395	1.05056	0.395583	1.03242
TCONS_00031277	Potri.002G177300	Potri.002G177300-OT2	sense_overlapping	protein_coding	Chr02	13679186	13679941	-	2	398	45	0.369347	0.406017	0.788631	0.226123	0.11334	0.233109	0.139937	0.714869	0.547704	0.693986	0.043612	0.112718	0	0.59985	0.528512	0.380722	0.157116	0.056536	0.088981	0.47359	0.162129	0.652186	0.05211	0.503028	0.100878
TCONS_00031312	Potri.002G179200	Potri.002G179200-AS1	antisense	protein_coding	Chr02	13937690	13938985	-	2	968	65	0.370868	0.968119	1.17599	1.04886	0	0	0.239609	0.289888	0.680118	0.192533	0	0	0	0.470954	1.94003	1.65022	0.320137	0	0	1.06432	0.0798697	0.387513	0	1.35374	0.106712
TCONS_00031313	Potri.002G179200	Potri.002G179200-AS2	antisense	protein_coding	Chr02	13937690	13938990	-	2	1169	65	0.370402	0.151022	0.414887	0.538989	0.402809	0.352975	0.256638	0.244384	0.161131	0.061706	0.227476	0.337564	0.214662	0.147753	1.19438	0.140347	0.121014	0.375091	0.275367	0.368299	0.337474	0.15574	0.259901	0.494159	0.257157
TCONS_00031314	Potri.002G179300	Potri.002G179300-AS1	antisense	protein_coding	Chr02	13939314	13941274	-	2	1464	468	0.421448	0.172248	0.222119	0.060954	0.216116	0.13042	0.144885	0.133453	0.080627	0.067291	0.059282	0.161412	0.189397	0.12275	0.092441	0.070328	0.144218	0.118903	0.062518	0.151774	0.163807	0.0937903	0.136697	0.095173	0.108546
TCONS_00031385	XLOC_013891	LINC324	lincRNA	novel	Chr02	14262002	14262672	-	2	623	70	0.382022	0	0.699242	0.216977	0.822845	0.89851	0.919519	0	0	0.165366	0.406017	0.381185	0.444343	0	0	1.75501	1.29638	2.41838	2.49616	0.305406	0.880291	0.055122	0.410515	0.585002	2.07031
TCONS_00031403	Potri.002G183000	Potri.002G183000-OT1	sense_overlapping	protein_coding	Chr02	14318507	14328586	-	2	383	51	0.425587	0.351386	1.21111	1.02611	0.734498	1.08202	1.4849	0.476188	0.444361	1.05771	0.411508	0.799791	0.85702	0.825812	0.643101	0.987233	1.63692	1.4146	1.29095	0.862867	1.10047	0.659419	0.68944	0.818715	1.44749
TCONS_00031404	XLOC_013898	LINC325	lincRNA	novel	Chr02	14318637	14319039	-	3	227	75	0.414097	0.382321	0.046083	0.397493	0	0.167549	0.383318	0.122455	0.086724	0.371597	0.124252	0.073506	0.022354	0.276141	0.151236	0.082073	0.09529	0.415548	0.167018	0.275299	0.183622	0.193592	0.0733707	0.169817	0.225952
TCONS_00031415	Potri.002G183000	Potri.002G183000-OT2	sense_overlapping	protein_coding	Chr02	14322555	14336007	-	2	1597	96	0.355041	0.492619	1.12654	0.581656	1.20119	2.09086	0.830606	0.689219	0.627186	0.483252	0.790692	0.889683	0.452503	0.466995	0.573549	0.648279	1.46647	0.882509	1.2135	0.733606	1.37422	0.599886	0.710959	0.562941	1.18749
TCONS_00031418	Potri.002G183000	Potri.002G183000-OT3	sense_overlapping	protein_coding	Chr02	14323649	14336001	-	2	497	67	0.344064	0.57918	1.65197	0.994677	0	0.024653	0	0.841893	1.46595	0.941134	0.020955	0	0.03092	0	0.729542	0.544113	0.105216	0	0.023593	1.07528	0.00821767	1.08299	0.0172917	0.424552	0.0429363
TCONS_00031422	Potri.002G183200	Potri.002G183200-OT1	sense_overlapping	protein_coding	Chr02	14334677	14336002	-	2	1039	69	0.358999	2.22522	4.52158	4.62608	5.85223	3.16467	3.90123	2.32449	2.3677	0.899486	2.13353	1.28418	2.14715	2.23895	4.12484	4.23763	2.55756	4.45193	3.66717	3.79096	4.30604	1.86389	1.85495	3.5338	3.55889
TCONS_00031603	Potri.002G190900	Potri.002G190900-AS1	antisense	protein_coding	Chr02	15126846	15127740	-	2	636	88	0.404088	0.498871	0.056415	0.150931	0.377373	0.088097	0.391722	0.773092	0.565706	0.38725	0.673201	0.656598	1.26446	0.257286	0	0.230734	0.079292	0.084888	0.203788	0.235406	0.285731	0.575349	0.864754	0.162673	0.122656
TCONS_00031673	Potri.002G194200	Potri.002G194200-AS1	antisense	protein_coding	Chr02	15536781	15537712	-	2	681	73	0.362702	0.214315	0.167661	0.395579	0.442728	0	0.470227	0.786656	0.870331	0.7768	0.369989	0.588212	1.1017	0.65839	0.339163	0.510045	0.574504	1.63202	1.33	0.259185	0.304318	0.811262	0.686635	0.502533	1.17884
TCONS_00031687	Potri.002G195300	Potri.002G195300-OT1	sense_overlapping	protein_coding	Chr02	15629506	15632103	-	2	834	101	0.408873	0	0.094883	0.140504	0	0.023108	0	1.00308	0.995346	0.643531	0.017899	0	0.028845	0	0.323399	0.101893	0	0	0	0.0784623	0.00770267	0.880652	0.0155813	0.141764	0
TCONS_00031708	Potri.002G196000	Potri.002G196000-OT1	sense_overlapping	protein_coding	Chr02	15702413	15702943	-	2	447	105	0.42953	0.818052	0.788832	0.388906	0.232183	0.178792	0.332254	0.25117	0.118538	0	0.170459	0.054203	0.095394	1.02703	0.532966	1.01502	0.179354	0.385982	0.254279	0.665263	0.247743	0.123236	0.106685	0.858339	0.273205
TCONS_00031787	XLOC_014061	LINC326	lincRNA	novel	Chr02	16047015	16047508	-	2	436	66	0.392202	0	0	0	0	0	0.615641	0	0	0	0	0	0	0	0	0	3.71601	4.16723	3.17353	0	0.205214	0	0	0	3.68559
TCONS_00031795	XLOC_014069	LINC328	lincRNA	novel	Chr02	16115852	16116960	-	2	1022	73	0.363014	0	0	0	0	0	0	0.090652	0.037982	0.038223	0	0	0	0	0	0	1.24874	1.1077	0.531446	0	0	0.055619	0	0	0.96263
TCONS_00031796	XLOC_014069	LINC327	lincRNA	novel	Chr02	16115852	16116960	-	3	637	65	0.367347	0	0	0	0	0	0	0	0	0	0	0	0	0	0	0	0	0	0.540812	0	0	0	0	0	0.180271
TCONS_00031829	Potri.002G202200	Potri.002G202200-OT1	sense_overlapping	protein_coding	Chr02	16375799	16392835	-	2	595	88	0.391597	0.114634	0.128644	0	0	0.126986	0	0	0	0	0.057203	0	0	0.173379	0.644881	0.49221	0	0.088557	0.029999	0.0810927	0.0423287	0	0.0190677	0.436823	0.0395187
TCONS_00031834	XLOC_014093	LINC329	lincRNA	novel	Chr02	16379698	16380807	-	2	1083	257	0.355494	0	0	0	0.979238	2.53345	1.5989	0	0	0	1.24485	0.741411	0.233147	0	0	0	0.361143	0.416801	0.803427	0	1.70386	0	0.739802	0	0.527124
TCONS_00031895	XLOC_014129	LINC330	lincRNA	novel	Chr02	16892060	16893011	-	2	343	44	0.346939	0	0.326183	0	0	0	0	0	0.122474	0	0	0	0.065336	0.086056	0	0.051754	0	0	0	0.108728	0	0.0408247	0.0217787	0.0459367	0
TCONS_00031933	XLOC_014146	LINC331	lincRNA	novel	Chr02	17168751	17205141	-	2	213	58	0.375587	0	0	0	0.279681	0.448802	0.704324	0	0	0	0.32162	0.62458	0.130147	0	0	0	0.412283	0.329596	0.087469	0	0.477602	0	0.358782	0	0.276449
TCONS_00031958	Potri.002G208000	Potri.002G208000-OT1	sense_overlapping	protein_coding	Chr02	17476245	17477410	-	3	721	89	0.367545	0	0	0.095132	0.287287	0.367202	0	0	0.704436	0	0.375899	0	0.97897	0	0	0.052902	0.405515	0.398015	0.81253	0.0317107	0.218163	0.234812	0.451623	0.017634	0.538687
TCONS_00031959	Potri.002G208000	Potri.002G208000-OT2	sense_overlapping	protein_coding	Chr02	17476245	17477425	-	3	731	89	0.365253	0.023831	0.02298	0	0.386776	0	0	0	0	0	0	0.001129	0	0.05153	0	0	0.379596	0.443031	0	0.0156037	0.128925	0	0.000376333	0.0171767	0.274209
TCONS_00031960	Potri.002G208000	Potri.002G208000-OT8	sense_overlapping	protein_coding	Chr02	17476245	17478475	-	3	1307	100	0.362663	1.07145	0.930506	1.32979	0	0.2186	0.197501	0.967274	0.052025	0.584172	0.022956	1.14433	0	1.27711	0.745897	1.18341	0	0.161839	0.084143	1.11058	0.1387	0.53449	0.389094	1.0688	0.081994
TCONS_00031961	Potri.002G208000	Potri.002G208000-OT7	sense_overlapping	protein_coding	Chr02	17476245	17478475	-	4	1346	95	0.36107	0	0	0.008988	0.187897	0	0.027125	0	0	0.01243	0	0.002738	0.269537	0	0	0	0.264822	0.308864	0	0.002996	0.071674	0.00414333	0.0907583	0	0.191229
TCONS_00031962	Potri.002G208000	Potri.002G208000-OT6	sense_overlapping	protein_coding	Chr02	17476245	17478475	-	4	948	135	0.378692	0	0	0	0	0.295777	0.206247	0	0	0	0	0	0	0	0	0	0	0	0	0	0.167341	0	0	0	0
TCONS_00031963	Potri.002G208000	Potri.002G208000-OT5	sense_overlapping	protein_coding	Chr02	17476245	17478475	-	4	1343	98	0.361132	0	0	0	0	0	0.467546	0.072518	0	0.05847	0.415243	0	0	0	0.197192	0.254174	0.167813	0.133561	0	0	0.155849	0.0436627	0.138414	0.150455	0.100458
TCONS_00031964	Potri.002G208000	Potri.002G208000-OT3	sense_overlapping	protein_coding	Chr02	17476245	17478475	-	3	1302	104	0.362519	0.097779	0.15734	0.087613	0	0	0	0.077675	0	0	0	0	0	0.067474	0.440973	0	0	0	0	0.114244	0	0.0258917	0	0.169482	0
TCONS_00031965	Potri.002G208000	Potri.002G208000-OT4	sense_overlapping	protein_coding	Chr02	17476245	17478475	-	3	1303	130	0.363008	0	0	0	0.591212	0	0	0	0	0	0.037415	0	0	0	0	0	0.693719	0	0.549354	0	0.197071	0	0.0124717	0	0.414358
TCONS_00031981	XLOC_014173	LINC332	lincRNA	novel	Chr02	17608198	17608976	-	2	317	42	0.353312	0	0	0	0	0.051921	0.262988	0	0	0	0	0	0	0	0	0	0.774198	1.13976	0.894705	0	0.10497	0	0	0	0.936219
TCONS_00032026	Potri.002G211800	Potri.002G211800-AS1	antisense	protein_coding	Chr02	18386660	18389361	-	2	2673	147	0.408904	2.39989	3.18549	2.54606	3.5503	5.57537	4.8964	1.6026	2.03268	2.24181	1.69914	1.65781	1.93204	2.77805	1.69103	2.80807	4.3758	4.73198	3.6613	2.71048	4.67402	1.95903	1.763	2.42572	4.25636
TCONS_00032035	XLOC_014226	LINC333	lincRNA	novel	Chr02	19097244	19097566	-	2	247	82	0.582996	0	0	0	0.211705	0	0.466849	0	0	0	0	0	0	0	0	0	0	0	0	0	0.226185	0	0	0	0
TCONS_00032076	Potri.002G214200	Potri.002G214200-AS1	antisense	protein_coding	Chr02	19539316	19552934	-	2	934	176	0.420771	0	0	0.395875	0.276387	0.31525	0.450315	0	0	0	0.111505	0	0	0.112486	0	0	0.075519	0.055431	0.27173	0.131958	0.347317	0	0.0371683	0.0374953	0.134227
TCONS_00032110	Potri.002G215400	Potri.002G215400-AS1	antisense	protein_coding	Chr02	19775380	19775894	-	2	323	73	0.405573	0	0	0	0	0	0	0	0	0	0	0	0	0	0.347962	0	0.0919	0	0	0	0	0	0	0.115987	0.0306333
TCONS_00032140	Potri.002G216600	Potri.002G216600-AS1	antisense	protein_coding	Chr02	19970057	19974159	-	4	1599	239	0.433396	0.209067	0.180078	0.312255	0.276168	0.196825	0.11075	0.280791	0.242165	0.585006	0.22637	0.844613	0.312774	0.355339	0.11585	0.100017	0.220413	0.239862	0.217487	0.2338	0.194581	0.369321	0.461252	0.190402	0.225921
TCONS_00032178	XLOC_014294	LINC334	lincRNA	novel	Chr02	20291498	20292825	-	2	736	178	0.425272	0.074736	0.130692	0	0.139743	0.515982	0.430634	0.4682	0.161274	0.363843	1.00404	0.756949	0.863162	0	0	0	0	0	0	0.068476	0.36212	0.331106	0.874717	0	0
TCONS_00032218	Potri.002G220400	Potri.002G220400-OT1	sense_overlapping	protein_coding	Chr02	20641828	20642645	-	2	694	96	0.389049	7.52133	12.7389	9.21663	2.32058	3.25109	2.70554	1.37187	1.1355	0.672975	0.623713	0.35651	0.264858	3.1393	4.7175	2.61125	2.44259	12.8776	2.64396	9.82563	2.75907	1.06012	0.415027	3.48935	5.98805
TCONS_00032222	Potri.002G220700	Potri.002G220700-AS1	antisense	protein_coding	Chr02	20714584	20721406	-	3	485	86	0.416495	0	0	0	0.183425	0.050947	0	0.26145	0.272382	0.279189	0.193141	0.270446	0.055531	0.089125	0.032938	0.164462	0.087597	0.136631	0.338205	0	0.078124	0.271007	0.173039	0.0955083	0.187478
TCONS_00032248	XLOC_014328	LINC335	lincRNA	novel	Chr02	20896039	20896914	-	2	793	75	0.320303	0.275299	0.04794	0.157852	0	0	0	0	0	0.172328	0	0	0	0.440486	0.202355	0.265939	0	0	1.15959	0.160364	0	0.0574427	0	0.302927	0.38653
TCONS_00032295	Potri.002G224700	Potri.002G224700-AS1	antisense	protein_coding	Chr02	21332597	21333391	-	2	411	93	0.408759	0.197975	0.546295	0.704108	0.184079	0.322956	0.068812	0.211425	0.043368	0.090245	0	0.161295	0	0.248565	0.840761	0.123527	0.456791	0.677252	0.267545	0.482793	0.191949	0.115013	0.053765	0.404284	0.467196
TCONS_00032309	Potri.002G225100	Potri.002G225100-OT1	sense_overlapping	protein_coding	Chr02	21363572	21379038	-	2	356	46	0.351124	1.1509	0.985647	1.7383	0.710018	0.790516	0.40702	0.644659	0.869628	1.07105	0.423419	0.151352	0.328503	0.500601	0.448579	0.66261	0.455011	0.833458	0.53735	1.29162	0.635851	0.861779	0.301091	0.537263	0.608606
TCONS_00032315	Potri.002G225300	Potri.002G225300-OT1	sense_overlapping	protein_coding	Chr02	21396027	21427831	-	5	1550	516	0.469677	0.040692	0	0.019998	0.31712	0.250961	0.354723	0.166471	0.063527	0.110143	1.19764	0.791812	0.5945	0.019366	0	0	0.022753	0.056878	0.072038	0.02023	0.307601	0.11338	0.861318	0.00645533	0.0505563
TCONS_00032317	XLOC_014365	LINC336	lincRNA	novel	Chr02	21438572	21439250	-	2	651	89	0.364055	0.171993	0.439743	0.911821	0.084063	0	0	0.050937	0	0	0	0	0	0.045188	0	0	0	0	0	0.507852	0.028021	0.016979	0	0.0150627	0
TCONS_00032352	Potri.002G228100	Potri.002G228100-OT1	sense_overlapping	protein_coding	Chr02	21713582	21794538	-	4	1436	131	0.380223	0.765815	0.200509	0.33243	0.025437	0	0.038834	5.35196	2.29581	3.05312	0.084451	0.023475	0.018711	0.031286	0.04704	0.060985	0	0	0	0.432918	0.0214237	3.56696	0.0422123	0.046437	0
TCONS_00032387	Potri.002G229000	Potri.002G229000-AS1	antisense	protein_coding	Chr02	21936000	21936941	-	2	317	70	0.397476	0	0.081335	0.171026	0	0	0	0.049168	0.37444	0.113686	0	0	0	0.129232	0	0	0	0	0	0.0841203	0	0.179098	0	0.0430773	0
TCONS_00032453	XLOC_014424	LINC337	lincRNA	novel	Chr02	22304951	22306397	-	2	1335	316	0.465169	0.235955	2.11827	0.52487	1.54387	4.40863	3.27988	0.629701	1.55551	0.278817	0.516006	0.271763	0.327383	1.30616	0.996938	0.982037	0.199806	0.250537	0.381	0.9597	3.07746	0.821344	0.371717	1.09505	0.277114
TCONS_00032474	XLOC_014437	LINC338	lincRNA	novel	Chr02	22480121	22484933	-	2	295	46	0.305085	0	0	0	0.284959	0.132822	0.611824	0	0	0	0.176519	0	0	0	0	0	0.239102	0.277776	0.330351	0	0.343202	0	0.0588397	0	0.28241
TCONS_00032475	XLOC_014438	LINC339	lincRNA	novel	Chr02	22480545	22480857	-	2	203	67	0.413793	0.139211	0	0	0.120318	0.217327	0.272304	0	0	0	0.427529	0	0.089051	0	0	0	0	0.111288	0	0.0464037	0.203316	0	0.172193	0	0.037096
TCONS_00032489	Potri.002G232800	Potri.002G232800-AS1	antisense	protein_coding	Chr02	22579144	22582180	-	2	356	44	0.41573	0	0	0.176392	0	0.107553	0	0.10888	0.270371	0.07819	0	0.123193	0	0	0.108253	0.433819	0.318994	0.196543	0	0.0587973	0.035851	0.15248	0.0410643	0.180691	0.171846
TCONS_00032500	Potri.002G233400	Potri.002G233400-AS1	antisense	protein_coding	Chr02	22652268	22653088	-	3	549	101	0.420765	0	0	0	0	0	0	0.424329	38.1399	75.4117	0.43455	0.177841	0.155178	0	0	0	0	0	0	0	0	37.992	0.255856	0	0
TCONS_00032582	Potri.002G236400	Potri.002G236400-AS1	antisense	protein_coding	Chr02	22979010	22983658	-	2	453	150	0.450331	0	0	0	0	0	0	0	0.043719	0.170723	0	0	0	0	0.263754	0	0.073961	0	0	0	0	0.0714807	0	0.087918	0.0246537
TCONS_00032726	Potri.002G242800	Potri.002G242800-OT1	sense_overlapping	protein_coding	Chr02	23512166	23514834	-	4	864	104	0.387731	0.292918	0.577467	0.467689	0	0	0	0.038769	0	0	0	0	0	0.188317	0.043112	0.040955	0.061092	0	0	0.446025	0	0.012923	0	0.0907947	0.020364
TCONS_00032775	Potri.002G243600	Potri.002G243600-OT1	sense_overlapping	protein_coding	Chr02	23574896	23581081	-	2	348	73	0.390805	1.27539	0.824455	1.19405	1.16993	1.4389	1.42746	0.991825	1.66445	1.19772	0.682466	0.405577	0.263798	0.602941	0.827782	1.05558	0.982955	1.4601	1.47005	1.09797	1.34543	1.28467	0.450614	0.828767	1.30437
TCONS_00032833	XLOC_014565	LINC340	lincRNA	novel	Chr02	23730880	23732342	-	2	1257	84	0.368337	3.13804	3.73832	3.54216	3.19804	3.13099	2.90863	3.3816	3.93494	3.48336	2.0656	1.40613	1.18771	3.02935	2.11037	2.90444	2.34367	2.59124	2.18	3.47284	3.07922	3.59996	1.55315	2.68139	2.37164
TCONS_00032929	Potri.002G248800	Potri.002G248800-OT1	sense_overlapping	protein_coding	Chr02	23947375	23951373	-	2	3855	107	0.403113	0.261399	0.45272	0.332616	0.076952	0.378568	0.430293	0.259323	0.384644	0.156991	0.120686	0.030978	0.06062	0.180194	0.462002	0.54205	0.244453	0.359631	0.159039	0.348912	0.295271	0.266986	0.0707613	0.394749	0.254374
TCONS_00033112	Potri.002G257800	Potri.002G257800-AS1	antisense	protein_coding	Chr02	24646853	24650295	-	2	2977	136	0.377897	0.474619	0.390891	0.36894	0.329513	0.225714	0.23523	12.5994	7.91975	6.64234	9.96386	11.9687	9.65955	0.099689	0.101578	0.205317	0.221374	0.174967	0.092647	0.411483	0.263486	9.05383	10.5307	0.135528	0.162996
TCONS_00033173	Potri.002G260100	Potri.002G260100-AS1	antisense	protein_coding	Chr02	24903168	24904053	-	2	769	153	0.43433	1.76437	1.82634	2.24583	0	0	0	0.554112	0	0.285131	0	0	0	0.709064	0.419823	0.972369	0	0	0	1.94551	0	0.279748	0	0.700419	0
TCONS_00033195	Potri.002G261600	Potri.002G261600-OT2	sense_overlapping	protein_coding	Chr02	24963145	24966001	-	3	2428	91	0.397035	27.0893	5.70651	5.49951	0.390359	0.258767	0.462107	14.9635	11.4636	3.75937	0	0.111078	0.19243	3.55255	6.24615	3.17398	8.54299	0.23955	0.233778	12.7651	0.370411	10.0621	0.101169	4.32423	3.00544
TCONS_00033196	Potri.002G261600	Potri.002G261600-OT1	sense_overlapping	protein_coding	Chr02	24963145	24966001	-	4	1702	91	0.416569	0	23.6129	8.63025	0.155194	0.169774	0.205379	0	14.9929	9.61052	0	0.082082	0.063808	8.08111	0	0	0	0.043788	0.071183	10.7477	0.176782	8.20113	0.04863	2.6937	0.0383237
TCONS_00033197	Potri.002G261600	Potri.002G261600-OT4	sense_overlapping	protein_coding	Chr02	24963145	24966582	-	5	2372	92	0.41231	2.38301	6.62685	12.6898	0	1.37368	0	0.042194	23.4741	4.50169	0.095746	0	0.001208	3.31346	0	0	0.000178	0.004978	0	7.2332	0.457894	9.33934	0.032318	1.10449	0.00171867
TCONS_00033198	Potri.002G261600	Potri.002G261600-OT3	sense_overlapping	protein_coding	Chr02	24963145	24966582	-	4	2904	92	0.394284	0	3.54124	2.70742	0.03738	0	0.000275	0.019725	0	4.20472	0.035199	1.74154	0.001505	0	2.72785	11.3245	0.017756	0.032164	0.000131	2.08288	0.0125517	1.40815	0.59275	4.68413	0.0166837
TCONS_00033200	Potri.002G261600	Potri.002G261600-OT5	sense_overlapping	protein_coding	Chr02	24964325	24966001	-	3	339	87	0.477876	0	0	0	0	0	0	0	0	0	0.708357	0	0	0	0	0	0.435718	0	0	0	0	0	0.236119	0	0.145239
TCONS_00033202	Potri.002G261600	Potri.002G261600-OT6	sense_overlapping	protein_coding	Chr02	24964325	24966582	-	3	1268	97	0.42429	0	0	0	0	0	0	0	0	0	0	0	0	0	12.1103	19.21	0	0	0	0	0	0	0	10.4401	0
TCONS_00033211	XLOC_014725	LINC341	lincRNA	novel	Chr02	25035249	25042934	-	2	445	50	0.370787	0.704503	0.611624	0.693809	0.038516	0.182697	0.020677	0.407238	0.180545	0.454768	0.075672	0.046237	0.022648	0.671992	0.723789	0.424162	0.135555	0.194423	0.046649	0.669979	0.08063	0.347517	0.0481857	0.606648	0.125542
TCONS_00033212	XLOC_014725	LINC342	lincRNA	novel	Chr02	25035249	25043604	-	2	1638	86	0.348596	1.07831	0.921822	1.37365	0.035084	0.009009	0.020252	0.959467	0.954652	0.835815	0	0.047907	0	0.831558	0.895441	0.826679	0.006185	0	0.002519	1.12459	0.0214483	0.916645	0.015969	0.851226	0.00290133
TCONS_00033213	XLOC_014725	LINC343	lincRNA	novel	Chr02	25035249	25043661	-	2	1172	86	0.345563	0.442075	0.299224	0.269195	0.013807	0	0.021192	0.515955	0.592318	0.743426	0	0	0.018619	0.153676	0	0.348768	0.012836	0.014019	0	0.336831	0.0116663	0.617233	0.00620633	0.167481	0.00895167
TCONS_00033221	XLOC_014732	LINC344	lincRNA	novel	Chr02	25044708	25045411	-	2	493	75	0.37931	0.148269	0.410405	0.218962	0	0	0	0	0	0	0	0	0	0.25309	0.661441	0.312784	0	0	0	0.259212	0	0	0	0.409105	0
TCONS_00033302	Potri.003G003100	Potri.003G003100-AS1	antisense	protein_coding	Chr03	322333	325231	+	2	2327	103	0.343361	0.340451	0.453839	0.29842	0	0.016509	0	0.203882	0.326138	0.147843	0.014918	0	0	0.243805	0.191382	0.263287	0	0	0	0.364237	0.005503	0.225954	0.00497267	0.232825	0
TCONS_00033304	Potri.003G003200	Potri.003G003200-OT1	sense_overlapping	protein_coding	Chr03	325452	328464	+	2	457	67	0.391685	0	0.993501	0.540777	0	0	0	0.298556	0.542443	0.34832	0.082991	0	0	0.614696	0.881356	0.574252	0	0	0	0.511426	0	0.39644	0.0276637	0.690101	0
TCONS_00033335	Potri.003G005600	Potri.003G005600-OT1	sense_overlapping	protein_coding	Chr03	465460	473278	+	8	1779	306	0.395166	0.843278	0.970561	0.999616	0.639364	0.649485	0.723263	0.899333	1.00361	1.26751	0.63157	0.56748	0.686396	0.957955	0.405071	0.630904	0.982365	0.555381	0.599614	0.937818	0.670704	1.05682	0.628482	0.664643	0.712453
TCONS_00033515	Potri.003G011700	Potri.003G011700-OT1	sense_overlapping	protein_coding	Chr03	1257240	1310615	+	2	260	69	0.380769	6.13005	0	6.36244	0	0	0	0	0.595353	0	0	0	0	2.01547	2.04714	0.974978	0	0	0	4.16416	0	0.198451	0	1.6792	0
TCONS_00033516	Potri.003G011700	Potri.003G011700-OT2	sense_overlapping	protein_coding	Chr03	1257780	1311257	+	2	201	40	0.422886	0	0	0	0.742263	1.01977	0.476477	0	0	0	0.386878	0.843601	0.423101	0	0	0	0.534571	0.594583	0.43589	0	0.74617	0	0.551193	0	0.521681
TCONS_00033540	Potri.003G013100	Potri.003G013100-OT1	sense_overlapping	protein_coding	Chr03	1505705	1547387	+	3	318	106	0.506289	0	0	0	0	0.145824	0.147957	0	0	0	0.054584	0	0.531022	0	0	0	0	0	0	0	0.097927	0	0.195202	0	0
TCONS_00033541	Potri.003G013100	Potri.003G013100-OT2	sense_overlapping	protein_coding	Chr03	1521666	1524447	+	4	1871	102	0.351149	0	0	0	0.407877	0.232263	0.371902	0	0	0	0.111726	0.108354	0.133302	0.00203	0	0.000553	0.668279	0.357508	0.565944	0	0.337347	0	0.117794	0.000861	0.530577
TCONS_00033545	Potri.003G013100	Potri.003G013100-OT4	sense_overlapping	protein_coding	Chr03	1522296	1524447	+	4	1080	97	0.366667	0.004265	0	0	0.570023	0.766288	1.75485	0	0	0	0.442665	0.704352	0.982407	0	0.003435	0.013669	2.69174	3.41494	1.64945	0.00142167	1.03039	0	0.709808	0.00570133	2.58538
TCONS_00033546	Potri.003G013100	Potri.003G013100-OT3	sense_overlapping	protein_coding	Chr03	1522296	1524447	+	2	2059	151	0.355998	0.001569	0.045601	0	1.16949	1.553	0.728153	0	0	0.005494	0.791927	0.391237	0.30868	0.025369	0.005947	0.005077	2.36941	3.58665	1.52076	0.0157233	1.15022	0.00183133	0.497281	0.012131	2.49228
TCONS_00033550	Potri.003G013300	Potri.003G013300-AS1	antisense	protein_coding	Chr03	1542133	1542994	+	2	667	153	0.406297	0	0	0	0.356063	0	0	0	0	0	0	0	0	0	0	0	0	0	0	0	0.118688	0	0	0	0
TCONS_00033551	Potri.003G013700	Potri.003G013700-OT1	sense_overlapping	protein_coding	Chr03	1542133	1609321	+	2	773	172	0.394567	0	0	0.06999	0	0.516628	0.593039	0.064637	0.051242	0.049344	0.426794	0.502307	0.254802	0.037927	0	0.045929	0.273594	0.22781	0.302876	0.02333	0.369889	0.0550743	0.394634	0.027952	0.268093
TCONS_00033552	Potri.003G013400	Potri.003G013400-AS1	antisense	protein_coding	Chr03	1558098	1567707	+	2	265	48	0.392453	0.085334	0	0	0.083426	0.072243	0.041234	0	0	0	0.057641	0	0	0	0	0	0.062107	0.397824	0.093412	0.0284447	0.0656343	0	0.0192137	0	0.184448
TCONS_00033553	XLOC_014860	LINC345	lincRNA	novel	Chr03	1565867	1566580	+	2	644	82	0.498447	0.092926	0.238931	0.07109	0.218883	0.691163	0.787621	0.040879	0.036289	0.066376	0.174116	0.049719	0.065079	1.33615	2.86506	2.33617	1.664	1.59753	2.19591	0.134316	0.565889	0.047848	0.0963047	2.17913	1.81915
TCONS_00033554	Potri.003G013600	Potri.003G013600-OT1	sense_overlapping	protein_coding	Chr03	1581791	1582943	+	2	1060	151	0.381132	0	0	0	1.22985	0.906138	0.919771	0	0	0	0.904479	0.533057	0.36941	0	0	0	0.486907	0.702695	1.19966	0	1.01858	0	0.602315	0	0.796421
TCONS_00033592	Potri.003G014700	Potri.003G014700-OT1	sense_overlapping	protein_coding	Chr03	1830006	1889090	+	4	560	186	0.435714	0.225917	0.170856	0.078686	0	0.341091	0.068868	0.433504	0.035366	0.070461	0.123983	0.241791	0.151024	0.143762	0	0.15258	0.141869	0.152408	0.16019	0.158486	0.136653	0.179777	0.172266	0.0987807	0.151489
TCONS_00033605	Potri.003G015800	Potri.003G015800-OT1	sense_overlapping	protein_coding	Chr03	1952387	2125973	+	2	350	62	0.391429	0.182686	0.20563	0.510483	0.177771	0.833605	0.330197	0.507642	0.404397	0	0.358725	0.267359	0.119745	0.154091	0	0.134516	0.050046	0.403849	0.133263	0.2996	0.447191	0.304013	0.24861	0.0962023	0.195719
TCONS_00033627	Potri.003G017500	Potri.003G017500-OT1	sense_overlapping	protein_coding	Chr03	2005198	2172823	+	3	303	68	0.326733	0.109729	0.333878	0.041313	0.652081	0.24984	0.930558	0.324619	0.029195	0.509829	0.861328	0.524517	0.536945	0.425333	0.562137	0.494078	1.26314	1.25451	1.46568	0.16164	0.610826	0.287881	0.64093	0.493849	1.32777
TCONS_00033638	Potri.003G016800	Potri.003G016800-OT1	sense_overlapping	protein_coding	Chr03	2053411	2075953	+	3	492	123	0.436992	0	0	0	0	0.097658	0	0	0.069773	0	0	0	0	0	0.020289	0.400014	0	0.031345	0.02893	0	0.0325527	0.0232577	0	0.140101	0.0200917
TCONS_00033705	XLOC_014938	LINC346	lincRNA	novel	Chr03	2492449	2493044	+	2	555	62	0.347748	0.395998	1.14332	0.648845	0.479706	1.44277	0.984931	1.44707	2.50505	1.3257	0.782982	0.68949	0.369094	1.32763	0.493728	0.862528	0.610547	0.839173	0.584693	0.729389	0.969136	1.75927	0.613855	0.894628	0.678138
TCONS_00033726	XLOC_014943	LINC347	lincRNA	novel	Chr03	2525507	2526303	+	2	574	79	0.348432	0.104392	0.420278	0.56545	0.652456	0.405792	0.311976	0.269688	0.746596	1.48415	0.120556	0.058924	0	0.204127	0.424846	0.167652	0.453236	0.689662	0.702952	0.363373	0.456741	0.833478	0.0598267	0.265542	0.615283
TCONS_00033828	Potri.003G022700	Potri.003G022700-OT7	sense_overlapping	protein_coding	Chr03	2697867	2702167	+	6	2023	92	0.385072	0.878497	0	0	0	0	0	0.728197	0.695785	0	0	0	0	0.291285	0.162657	0.189051	0	0	0	0.292832	0	0.474661	0	0.214331	0
TCONS_00033831	Potri.003G022700	Potri.003G022700-OT6	sense_overlapping	protein_coding	Chr03	2697867	2702167	+	7	1302	92	0.41321	0	0	0	0.429719	0.175537	0.037377	0	0	0	0	0	0.242847	0	0	0	0.068203	0	0	0	0.214211	0	0.080949	0	0.0227343
TCONS_00033832	Potri.003G022700	Potri.003G022700-OT1	sense_overlapping	protein_coding	Chr03	2697867	2702167	+	7	1298	92	0.412173	0	0	0	0	0.55957	1.09789	0	0	0	0	0	0.388019	0	0	0	0.012217	0.325698	0.070031	0	0.552488	0	0.12934	0	0.135982
TCONS_00033833	Potri.003G022700	Potri.003G022700-OT5	sense_overlapping	protein_coding	Chr03	2697867	2702167	+	6	1251	98	0.413269	0	0	0	0	0	1.41162	0	0	0	0.059918	0	0	0	0	0	0	0.037353	0.081147	0	0.47054	0	0.0199727	0	0.0395
TCONS_00033834	Potri.003G022700	Potri.003G022700-OT2	sense_overlapping	protein_coding	Chr03	2697867	2702167	+	7	1311	92	0.413425	0	0	0	0	0.498828	0.344478	0	0	0	0	0	0	0	0	0	0	0	0	0	0.281102	0	0	0	0
TCONS_00033840	Potri.003G022700	Potri.003G022700-OT3	sense_overlapping	protein_coding	Chr03	2697867	2702167	+	5	3046	92	0.377544	2.94698	2.70964	2.62534	3.42907	3.41291	2.80014	0.442221	0.399599	1.17065	1.0506	0.737001	0.624397	0.378521	0.250363	0.274959	1.23634	0.928254	0.845741	2.76066	3.21404	0.670822	0.804001	0.301281	1.00344
TCONS_00033841	Potri.003G022700	Potri.003G022700-OT4	sense_overlapping	protein_coding	Chr03	2697867	2702167	+	6	1247	92	0.412189	0	0	0	0.700113	0.733486	0	0	0	0	0	0.550053	0.472449	0	0	0	0.358875	0	0	0	0.477866	0	0.340834	0	0.119625
TCONS_00033900	Potri.003G025000	Potri.003G025000-OT1	sense_overlapping	protein_coding	Chr03	2993788	3034863	+	2	805	67	0.360248	1.89024	2.75337	2.00271	3.09051	4.98961	4.75653	3.02083	3.54824	2.67138	4.55785	3.27285	6.09717	1.21057	1.264	1.57486	2.88691	2.64846	2.42234	2.21544	4.27889	3.08015	4.64262	1.34981	2.65257
TCONS_00033905	Potri.003G025200	Potri.003G025200-OT2	sense_overlapping	protein_coding	Chr03	3012491	3016651	+	4	1871	81	0.360235	0.015647	0	0.036856	0.352394	0.346332	0	0.06254	0	0.062955	0.374877	0.3103	0.231063	0	0	0	0.187188	0	0	0.017501	0.232909	0.0418317	0.305413	0	0.062396
TCONS_00033906	Potri.003G025200	Potri.003G025200-OT1	sense_overlapping	protein_coding	Chr03	3012491	3016651	+	3	2513	83	0.352169	0.619447	2.08793	2.16393	0.214413	0.162078	0.207418	2.84326	2.53435	1.65786	0.066998	0.187046	0.564165	1.21086	0.686993	1.65138	0.532548	0.409157	0.00035	1.62377	0.194636	2.34516	0.272736	1.18308	0.314018
TCONS_00033907	Potri.003G025200	Potri.003G025200-OT3	sense_overlapping	protein_coding	Chr03	3012900	3016651	+	3	2628	83	0.351598	0.641918	0.045187	0.039076	1.09183	1.22374	1.08157	0.031837	0.097005	0.11381	1.35691	0.855874	0.219785	0.018574	0.003904	0.039903	0.017836	0.310881	1.33518	0.24206	1.13238	0.080884	0.810855	0.0207937	0.554631
TCONS_00033953	Potri.003G027100	Potri.003G027100-OT1	sense_overlapping	protein_coding	Chr03	3304659	3312942	+	2	587	66	0.374787	0	0	0	0.94841	0.781542	0.692258	0	0	0	0.215074	0.092767	0	0.025614	0	0	0.113333	0.119748	0.066142	0	0.807403	0	0.102614	0.008538	0.099741
TCONS_00033954	Potri.003G027100	Potri.003G027100-OT2	sense_overlapping	protein_coding	Chr03	3304784	3313419	+	2	799	66	0.38423	0	0	0.032786	0.241176	0.581842	0.217734	0	0	0	0.08009	0.152392	0.159832	0	0	0	0.043052	0.081877	0.090173	0.0109287	0.346917	0	0.130771	0	0.0717007
TCONS_00033956	Potri.003G027200	Potri.003G027200-AS1	antisense	protein_coding	Chr03	3316845	3374235	+	2	644	52	0.392857	0.093701	0.153711	0.102139	0	0	0.050101	0.529634	1.72791	0.570222	0	0	0	0.202084	0	0.062116	0	0	0	0.116517	0.0167003	0.942588	0	0.0880667	0
TCONS_00033959	Potri.003G027400	Potri.003G027400-OT1	sense_overlapping	protein_coding	Chr03	3411278	3564524	+	5	1183	68	0.377853	0.543008	0.168629	0.677369	0.237238	0.835362	3.86389	0.187897	3.40545	0.607443	0.27308	0.254718	0.367493	0.317896	0.555624	0.248323	0.472955	0.498513	0.405157	0.463002	1.6455	1.40026	0.29843	0.373948	0.458875
TCONS_00033960	Potri.003G027400	Potri.003G027400-OT2	sense_overlapping	protein_coding	Chr03	3411285	3614497	+	3	682	67	0.400293	2.68893	3.31333	5.26497	4.37264	11.5084	6.12255	1.94148	6.58214	4.33112	4.42769	4.28795	3.31379	2.41222	3.72779	5.36828	2.53731	5.92177	4.50395	3.75574	7.33453	4.28491	4.00981	3.8361	4.32101
TCONS_00033961	Potri.003G027400	Potri.003G027400-OT3	sense_overlapping	protein_coding	Chr03	3411662	3674164	+	2	651	66	0.337942	2.58909	3.69823	2.60148	10.2517	17.6922	12.8008	3.98548	6.32267	4.38109	9.16944	7.38157	6.18574	1.55368	2.00303	1.9006	10.6349	10.1988	9.31692	2.96293	13.5816	4.89641	7.57892	1.8191	10.0502
TCONS_00033977	Potri.003G028000	Potri.003G028000-OT1	sense_overlapping	protein_coding	Chr03	3444264	3564524	+	3	708	47	0.338983	0.148107	0.140691	0.084451	0.109758	1.78609	0.162416	0.381096	0.395277	0.87742	0.149428	0.287926	0.188617	0.222135	0.162537	0.224689	0.21455	0.695096	0.113506	0.124416	0.68609	0.551264	0.208657	0.20312	0.341051
TCONS_00033981	Potri.003G028000	Potri.003G028000-OT2	sense_overlapping	protein_coding	Chr03	3484860	3619203	+	2	1591	88	0.352608	1.44759	1.24453	1.38195	3.80851	5.3521	3.57524	2.75148	3.44005	2.09008	3.5075	2.77401	2.14958	1.10666	0.606917	1.7012	1.99765	2.28451	1.95563	1.35803	4.24528	2.76054	2.81036	1.13826	2.07927
TCONS_00033987	Potri.003G029600	Potri.003G029600-OT1	sense_overlapping	protein_coding	Chr03	3485389	3675229	+	3	423	51	0.425532	2.18013	2.36659	3.09657	3.36629	5.76232	3.39143	2.4089	3.11174	3.00024	1.81503	2.79764	1.53352	1.37482	1.62335	1.21852	1.65848	2.01288	1.85355	2.54776	4.17335	2.84029	2.04873	1.40556	1.84164
TCONS_00033988	Potri.003G028000	Potri.003G028000-OT3	sense_overlapping	protein_coding	Chr03	3487215	3564524	+	3	916	64	0.335153	0	0.676821	0.044662	0.780824	1.25233	0.387637	1.63227	0.969528	0	0.777475	0.449611	0.102176	0.036651	0.029069	0.081815	0.69837	0.629872	0.435999	0.240494	0.80693	0.867265	0.443087	0.0491783	0.58808
TCONS_00034006	XLOC_015007	LINC348	lincRNA	novel	Chr03	3597409	3598587	+	2	1145	106	0.356332	0.024013	0.016378	0.046929	1.13386	0.779601	0.843621	0.040035	0.033441	0.102464	0.115516	0.077916	0.054536	0.20571	0.182697	0.377875	0.862798	2.48761	1.40589	0.0291067	0.919029	0.0586467	0.082656	0.255427	1.58543
TCONS_00034010	XLOC_015008	LINC349	lincRNA	novel	Chr03	3625805	3637594	+	3	994	111	0.372233	0	0	0.033937	0.87114	2.99725	1.36597	0.198212	0.295508	0.168577	0.842389	0.271193	0.364254	0.014697	0.038511	0.047743	0.659701	0.400074	0.482087	0.0113123	1.74479	0.220766	0.492612	0.0336503	0.513954
TCONS_00034013	Potri.003G029300	Potri.003G029300-OT1	sense_overlapping	protein_coding	Chr03	3640172	3658676	+	2	204	67	0.411765	0	0	0	0.641795	3.2652	0.788961	0.036244	0	0	1.04373	0.932332	0	0	0.008213	0	0	0.829843	0.555629	0	1.56532	0.0120813	0.658687	0.00273767	0.461824
TCONS_00034072	Potri.003G031700	Potri.003G031700-AS1	antisense	protein_coding	Chr03	3986070	3989082	+	3	697	211	0.443329	0.155732	0.576547	0.492284	0.223929	0.27412	0.304321	0.144494	0.113658	0.28249	0.347984	0	0.282586	0.257827	0.200454	0.407159	0.354194	0	0.110098	0.408188	0.267457	0.180214	0.21019	0.28848	0.154764
TCONS_00034143	XLOC_015068	LINC350	lincRNA	novel	Chr03	4370762	4371296	+	2	396	97	0.457071	0	0	0	0	0	0	0.674425	0.098358	0.740004	0	0	0	0.113703	0.048171	0	0	0	0	0	0	0.504262	0	0.053958	0
TCONS_00034144	XLOC_015069	LINC351	lincRNA	novel	Chr03	4371578	4374359	+	3	784	77	0.438776	4.1217	3.35919	5.17764	0	0	0	9.97468	4.78551	6.46813	0	0	0	2.54908	1.32897	3.1156	0	0	0	4.21951	0	7.07611	0	2.33121	0
TCONS_00034159	Potri.003G035100	Potri.003G035100-OT1	sense_overlapping	protein_coding	Chr03	4473174	4476791	+	10	1165	317	0.445494	0.29903	0.408341	0.58905	0.429305	0.294042	0.358638	0.256508	0.288772	0.301891	0.420557	0.594871	0.753296	0.359009	0.280127	0.091425	0.397379	0.441477	0.59361	0.43214	0.360662	0.28239	0.589575	0.24352	0.477489
TCONS_00034174	Potri.003G035900	Potri.003G035900-AS1	antisense	protein_coding	Chr03	4595031	4596466	+	3	824	122	0.398058	0	0	0	0	0	0	0	0	0	0	0	0	0	0	0	0	0	0.821218	0	0	0	0	0	0.273739
TCONS_00034182	Potri.003G036600	Potri.003G036600-OT1	sense_overlapping	protein_coding	Chr03	4687046	4710487	+	2	1049	82	0.369876	0.697232	0.925453	0.437351	0	0	0	0.938969	0.747004	0.401994	0	0	0	0.237604	0.618399	0.436317	0	0.065694	0	0.686679	0	0.695989	0	0.430773	0.021898
TCONS_00034189	Potri.003G036700	Potri.003G036700-AS1	antisense	protein_coding	Chr03	4750020	4753004	+	3	516	77	0.403101	1.25575	1.0481	0.710728	0	0	0	0.875482	0.721063	1.50746	0	0	0	0.398587	0.576381	0.205727	0	0	0	1.00486	0	1.03467	0	0.393565	0
TCONS_00034218	Potri.003G037400	Potri.003G037400-AS1	antisense	protein_coding	Chr03	4847320	4853538	+	2	281	72	0.451957	0	0.573168	0.244601	0	0	0.068622	0.277077	0.182309	0.08006	0	0	0	0.211334	0	0	0	0	0	0.27259	0.022874	0.179815	0	0.0704447	0
TCONS_00034219	Potri.003G037400	Potri.003G037400-AS2	antisense	protein_coding	Chr03	4847567	4853757	+	2	256	85	0.421875	0	0.141526	0.057886	0	0	0.02561	0.158851	0.112388	0	0	0	0	0.286106	0	0.107215	0.171922	0	0	0.0664707	0.00853667	0.090413	0	0.131107	0.0573073
TCONS_00034306	Potri.003G039900	Potri.003G039900-OT1	sense_overlapping	protein_coding	Chr03	5291854	5294552	+	2	703	86	0.389758	0.316662	0.12243	0.044857	0.392453	0.546201	0.448646	0.154554	0.369068	0.1621	0.159613	0.495652	0.466786	0.34621	0.227809	0.246042	1.02726	3.02371	0.816325	0.161316	0.462433	0.228574	0.374017	0.273354	1.62243
TCONS_00034407	Potri.003G046100	Potri.003G046100-OT2	sense_overlapping	protein_coding	Chr03	6270672	6272814	+	2	773	76	0.401035	5.40746	4.67284	20.945	4.43067	1.76168	1.77928	1.08861	8.34841	4.58578	1.47463	1.72236	0	10.7064	13.2375	17.3735	0	10.5501	0	10.3418	2.65721	4.67427	1.06566	13.7725	3.51672
TCONS_00034408	Potri.003G046100	Potri.003G046100-OT1	sense_overlapping	protein_coding	Chr03	6270672	6272814	+	2	830	76	0.395181	27.8064	41.7556	18.0263	25.4706	13.1937	16.8683	16.7262	12.8316	11.854	7.5464	3.91919	4.41582	0.82735	6.41697	1.63869	10.9168	2.59481	10.995	29.1961	18.5109	13.8039	5.2938	2.961	8.16886
TCONS_00034416	XLOC_015189	LINC352	lincRNA	novel	Chr03	6300554	6308283	+	2	439	76	0.309795	0.491586	0	0	0	0	0	0.354582	0.069374	0.509179	0.071056	0	0	0.237704	0.238255	0.328884	0	0	0	0.163862	0	0.311045	0.0236853	0.268281	0
TCONS_00034417	XLOC_015190	LINC353	lincRNA	novel	Chr03	6301110	6308617	+	2	201	33	0.303483	0.062638	0.040937	0.063738	0.135207	0	0	0.147273	0.059776	0.060201	0	0	0	0.143661	0.056429	0.122345	0	0.29846	0	0.055771	0.045069	0.0890833	0	0.107478	0.0994867
TCONS_00034418	XLOC_015191	LINC354	lincRNA	novel	Chr03	6301612	6309765	+	2	855	46	0.345029	0.529364	0.233659	0.262398	0.138576	0.222121	0.227686	0.306534	0.208396	0.125143	0.249166	0.05881	0.105584	0.506555	0.261548	0.101319	0.174688	0.142182	0.073415	0.341807	0.196128	0.213358	0.137853	0.289807	0.130095
TCONS_00034538	XLOC_015254	LINC355	lincRNA	novel	Chr03	7503498	7504158	+	2	278	62	0.356115	0.203368	0	0.208432	0.821914	0.899836	0.710277	0.1407	0.123023	0.11619	0	0.159785	0.101407	0	0	0	0	0	0.130754	0.137267	0.810676	0.126638	0.087064	0	0.0435847
TCONS_00034573	Potri.003G052800	Potri.003G052800-AS1	antisense	protein_coding	Chr03	7823848	7824329	+	2	396	71	0.419192	0.220449	0.473305	0.272901	0.544736	0	0	0	0	0	0	0	0	0.265307	0.482471	0.490711	0.133589	0	0.286233	0.322218	0.181579	0	0	0.41283	0.139941
TCONS_00034589	XLOC_015279	LINC356	lincRNA	novel	Chr03	7927322	7930497	+	2	3104	106	0.370812	0.621808	0.702182	0.650792	0.340389	0.743025	0.55979	1.06653	1.0347	0.513607	0.387523	0.478093	0.254918	0.712984	0.49517	0.541815	0.625198	0.684782	0.621866	0.658261	0.547735	0.871611	0.373511	0.583323	0.643949
TCONS_00034596	Potri.003G054000	Potri.003G054000-OT2	sense_overlapping	protein_coding	Chr03	7967802	7970375	+	4	1239	83	0.389023	0.90244	0.848682	0.010078	0	0	0	0.001989	0	0.338644	0	0	0	0.010256	0.005041	0.004801	0	0	0	0.587067	0	0.113544	0	0.00669933	0
TCONS_00034597	Potri.003G054000	Potri.003G054000-OT1	sense_overlapping	protein_coding	Chr03	7967802	7970375	+	5	502	85	0.448207	1.16221	0.918253	0	0	0	0	0	0	0	0	0	0	0	0	0	0	0	0	0.693488	0	0	0	0	0
TCONS_00034598	Potri.003G054000	Potri.003G054000-OT3	sense_overlapping	protein_coding	Chr03	7967802	7971028	+	4	1260	83	0.389683	0.00456	0	0.004494	0	0	0.895186	0	0	0	0	0	0	0	0.004808	0	0	0	0	0.003018	0.298395	0	0	0.00160267	0
TCONS_00034599	Potri.003G054000	Potri.003G054000-OT5	sense_overlapping	protein_coding	Chr03	7967802	7973779	+	5	610	85	0.390164	0.678554	0.853996	2.135	0	0	0	0	0	0	0	0	0	2.39022	3.09108	1.61662	0	0	0	1.22252	0	0	0	2.36597	0
TCONS_00034600	Potri.003G054000	Potri.003G054000-OT4	sense_overlapping	protein_coding	Chr03	7967802	7973779	+	4	1347	83	0.367483	0.932556	1.14536	0.883233	0	0	0.001199	0.127917	0	0	0	0	0	1.02693	1.36091	0.531878	0.395579	1.29861	0.410761	0.98705	0.000399667	0.042639	0	0.973237	0.701651
TCONS_00034602	Potri.003G054000	Potri.003G054000-OT6	sense_overlapping	protein_coding	Chr03	7967803	7969250	+	3	996	72	0.406627	1.64401	2.47845	2.2611	3.47967	2.69703	2.59514	0.123903	0.262869	0.054446	0.212201	0.053768	0.028304	1.31003	2.38638	1.77241	3.33251	4.52787	3.67269	2.12785	2.92395	0.147073	0.098091	1.82294	3.84436
TCONS_00034631	Potri.003G056000	Potri.003G056000-AS1	antisense	protein_coding	Chr03	8273669	8276117	+	2	1788	411	0.415548	0.54342	0.244799	0.454758	0.311552	0.363831	0.193908	0.243853	0.17106	0.402224	0.148838	0.270796	0.146541	0.124682	0.107552	0.266871	0.234859	0.137884	0.210761	0.414326	0.289764	0.272379	0.188725	0.166368	0.194501
TCONS_00034691	Potri.003G058000	Potri.003G058000-AS1	antisense	protein_coding	Chr03	8604620	8605418	+	2	391	128	0.468031	0	0	0	0	0	0	0	0	0	0	0.172429	0.287679	0	0	0	0	0	0	0	0	0	0.153369	0	0
TCONS_00034783	Potri.003G061100	Potri.003G061100-OT1	sense_overlapping	protein_coding	Chr03	8853078	8863222	+	2	304	49	0.388158	0	0	0	0	0	0	0	0	0	0	0	0	0	0	0	2.16832	1.79429	11.0543	0	0	0	0	0	5.00564
TCONS_00034824	XLOC_015359	LINC357	lincRNA	novel	Chr03	9094862	9097051	+	2	268	53	0.41791	0.121323	0	0	0.443086	0.207438	0	0	0	0	0	0.186678	0	0	0	0.196063	0.217251	0.127309	0	0.040441	0.216841	0	0.062226	0.0653543	0.114853
TCONS_00034826	Potri.003G062900	Potri.003G062900-OT1	sense_overlapping	protein_coding	Chr03	9100556	9105426	+	8	873	213	0.42268	1.46262	1.29954	2.31075	0.877924	0.518414	0.509646	1.23037	1.71567	1.34141	0.592706	1.09507	0.641055	1.46065	1.09967	1.213	1.01002	0.918946	0.952592	1.69097	0.635328	1.42915	0.776277	1.25777	0.96052
TCONS_00034871	Potri.003G063900	Potri.003G063900-AS1	antisense	protein_coding	Chr03	9259710	9261567	+	2	632	118	0.370253	0	0	0	0.002641	0	0	0	0	0	0	0.387564	0	0	0	0	0	0.003222	0.408791	0	0.000880333	0	0.129188	0	0.137338
TCONS_00034873	Potri.003G063900	Potri.003G063900-AS2	antisense	protein_coding	Chr03	9259868	9260439	+	2	477	118	0.39413	0	0	0.007072	0	0.182357	0	0.806004	0.002474	0	0	0.006618	0.883165	0	0	0	0.013128	0	0	0.00235733	0.0607857	0.269493	0.296594	0	0.004376
TCONS_00034913	Potri.003G065100	Potri.003G065100-OT1	sense_overlapping	protein_coding	Chr03	9388358	9388800	+	3	370	63	0.378378	0	0	0	153.044	0	155.047	0	0	0	49.9798	46.5009	70.08	0	0	0	268.074	258.898	369.549	0	102.697	0	55.5202	0	298.841
TCONS_00034945	XLOC_015403	LINC359	lincRNA	novel	Chr03	9535564	9536840	+	3	757	64	0.352708	0	0	0	0	0	0	0	0	0	0.164988	0.055962	0.164259	0	0	0	0.297911	0.369478	0.299028	0	0	0	0.128403	0	0.322139
TCONS_00034946	XLOC_015403	LINC358	lincRNA	novel	Chr03	9535564	9536840	+	3	803	69	0.353674	0	0	0	1.54952	0.967317	1.51566	0	0	0	0.552461	0.973167	0.397096	0	0	0	0.867365	1.08466	0.939346	0	1.34416	0	0.640908	0	0.96379
TCONS_00035038	Potri.003G069300	Potri.003G069300-AS1	antisense	protein_coding	Chr03	9760364	9777687	+	2	226	74	0.429204	0.525449	0.259943	0.133272	0.125488	0.140348	0	0.198278	0.043816	0.363736	0	0	0	0.265643	0	0.078547	0	0	0	0.306221	0.088612	0.201943	0	0.11473	0
TCONS_00035148	Potri.003G073600	Potri.003G073600-OT1	sense_overlapping	protein_coding	Chr03	10233200	10233836	+	3	453	62	0.483444	0	0	0	0.533936	0.7051	0.424	0	0	0	0.193428	0	0.215151	0	0	0	0.448775	0.617016	0.217918	0	0.554345	0	0.136193	0	0.427903
TCONS_00035157	XLOC_015469	LINC360	lincRNA	novel	Chr03	10273476	10274024	+	2	464	64	0.351293	0.078504	0	0	0	1.3e-05	0.000251	0	0	0	0	0	0	0	0	0.084841	0.364331	0	0.000225	0.026168	8.8e-05	0	0	0.0282803	0.121519
TCONS_00035162	XLOC_015472	LINC361	lincRNA	novel	Chr03	10300745	10301441	+	2	247	77	0.384615	0.683713	1.22201	0.955045	0.629218	0.123082	0.989908	2.04234	1.95323	1.40792	0.441789	0.094941	0	0.833688	1.38126	1.73396	0.245588	0.516646	0.295384	0.953589	0.580736	1.80116	0.17891	1.3163	0.352539
TCONS_00035182	Potri.003G075100	Potri.003G075100-OT1	sense_overlapping	protein_coding	Chr03	10362757	10363334	+	2	364	65	0.39011	0	0	0	0.581099	0.990826	1.1828	0	0	0	0.410788	1.4454	0.595203	0	0	0	1.0719	1.91751	0.263806	0	0.918242	0	0.817129	0	1.08441
TCONS_00035186	XLOC_015482	LINC362	lincRNA	novel	Chr03	10396599	10397542	+	2	850	72	0.381176	0.151048	0.102132	0.158902	0	0.281536	0.374101	0.191939	0.123377	0.255182	0.161188	0	0.038499	0.186867	0.268952	0.170396	0.650031	0.732287	1.21196	0.137361	0.218546	0.190166	0.0665623	0.208738	0.86476
TCONS_00035248	Potri.003G078400	Potri.003G078400-OT1	sense_overlapping	protein_coding	Chr03	10654677	10656314	+	4	674	131	0.442136	0.265327	0.167888	0.244799	0.05696	0	0.114439	0.149425	0.22332	0.116696	0.075371	0.075273	0.105542	0.133313	0	0.052676	0.156454	0	0.231962	0.226005	0.057133	0.163147	0.0853953	0.0619963	0.129472
TCONS_00035336	XLOC_015552	LINC363	lincRNA	novel	Chr03	10962605	10963069	+	2	252	51	0.464286	0	0.446503	0.214661	1.00495	0.306919	0.58971	0.066683	0.157182	0	0.065206	0.263959	0.105903	0.059559	0.29665	0.138538	0.843904	0.545062	0.448761	0.220388	0.63386	0.0746217	0.145023	0.164916	0.612576
TCONS_00035440	Potri.003G086300	Potri.003G086300-OT1	sense_overlapping	protein_coding	Chr03	11361690	11371380	+	12	2429	688	0.419514	0.089928	0.03083	0.152375	0.178772	0.297453	0.244615	0.206897	0.244051	0.377254	0.146306	0.366864	0.357815	0.079843	0.023359	0.031164	0.072597	0.105651	0.086429	0.0910443	0.24028	0.276067	0.290328	0.0447887	0.0882257
TCONS_00035465	XLOC_015616	LINC364	lincRNA	novel	Chr03	11484847	11486888	+	2	1695	103	0.39056	0	0.079231	0.088969	1.6974	0.558845	1.59303	0.121399	0.14005	0	0.585036	0.327517	0.355267	0.030661	0.0785	0.033339	0.501851	0.65344	0.129988	0.0560667	1.28309	0.0871497	0.422607	0.0475	0.428426
TCONS_00035466	XLOC_015616	LINC366	lincRNA	novel	Chr03	11484857	11486888	+	3	1325	103	0.390189	0.082197	0	0	0.605967	0.388636	0.557304	0	0.048182	0	0	0	0	0	0	0	0	0	0.108508	0.027399	0.517302	0.0160607	0	0	0.0361693
TCONS_00035467	XLOC_015616	LINC365	lincRNA	novel	Chr03	11484857	11486888	+	3	1588	103	0.378463	0	0	0	0.436597	0.019415	0.356615	0	0	0	0.008285	0	0	0	0.029132	0	0	0.009581	0	0	0.270876	0	0.00276167	0.00971067	0.00319367
TCONS_00035468	XLOC_015616	LINC367	lincRNA	novel	Chr03	11484873	11486888	+	2	1664	103	0.38101	0	0.018575	0.007955	0	0.000472	0.235135	0.004188	0.013612	0.156548	0	0.020326	0.010075	0.014625	0	0.05575	0.009082	0	0.097741	0.00884333	0.0785357	0.058116	0.0101337	0.0234583	0.0356077
TCONS_00035501	Potri.003G089200	Potri.003G089200-OT2	sense_overlapping	protein_coding	Chr03	11652788	11656756	+	4	2744	76	0.383382	0.015442	0.039264	0.042399	0	0.155066	0	0.068843	0	0	0	0.067336	0	0	0.039424	0.043993	0	0	0	0.0323683	0.0516887	0.0229477	0.0224453	0.0278057	0
TCONS_00035502	Potri.003G089200	Potri.003G089200-OT1	sense_overlapping	protein_coding	Chr03	11652788	11656756	+	5	2491	76	0.387395	0	0	0	0.799183	0.236266	0.614466	0	0	0	1.7146	1.34605	0.565439	0	0	0	0.609374	0.331196	0.482659	0	0.549972	0	1.20869	0	0.47441
TCONS_00035515	XLOC_015635	LINC368	lincRNA	novel	Chr03	11664627	11665925	+	2	293	42	0.286689	0.212625	0.357891	0.325086	0.339315	1.22446	0.918735	0.233324	0	0	1.05923	0.921944	1.33034	0	0.276496	0.160944	0	1.13832	0.396193	0.298534	0.827504	0.0777747	1.10384	0.145813	0.511504
TCONS_00035557	Potri.003G092000	Potri.003G092000-OT3	sense_overlapping	protein_coding	Chr03	11915869	11919374	+	4	3149	123	0.369959	1.03613	1.38694	1.29593	1.38678	1.38209	1.12505	1.09295	1.34611	0.619403	1.012	0.643351	0.291045	0.409139	0.727609	0.629075	1.27949	0.888663	1.02435	1.23967	1.29797	1.01949	0.648798	0.588608	1.06417
TCONS_00035558	Potri.003G092000	Potri.003G092000-OT2	sense_overlapping	protein_coding	Chr03	11915869	11919374	+	5	2917	123	0.374014	0	0	0	0	0.294891	0.046159	0	0	0	0	0.283479	0.059475	0	0	0	0	0	0	0	0.113683	0	0.114318	0	0
TCONS_00035559	Potri.003G092000	Potri.003G092000-OT1	sense_overlapping	protein_coding	Chr03	11915869	11919374	+	5	2155	100	0.381903	0.708088	1.16043	0.74067	0.808812	0.350276	0.572618	0.846279	0.624312	0.386291	0.536794	0.373222	0.19881	0.531626	0.867299	0.645284	0.608118	0.49283	0.707205	0.869729	0.577235	0.618961	0.369609	0.681403	0.602718
TCONS_00035560	Potri.003G092000	Potri.003G092000-OT4	sense_overlapping	protein_coding	Chr03	11915904	11919374	+	4	2865	123	0.373473	0	0.501673	0.520793	0	0	0	0.318234	0.448248	0.998799	0.243129	0.266704	0	0.758456	0.169997	0	0	0	0	0.340822	0	0.588427	0.169944	0.309484	0
TCONS_00035561	Potri.003G092000	Potri.003G092000-OT5	sense_overlapping	protein_coding	Chr03	11915924	11919374	+	4	2806	123	0.372773	0.895458	0	0	1.59061	1.2647	1.31362	0	0	0	0	0	0.676126	0	0	0.757502	0.9835	1.0366	0.612391	0.298486	1.38964	0	0.225375	0.252501	0.877498
TCONS_00035564	Potri.003G092200	Potri.003G092200-AS1	antisense	protein_coding	Chr03	11923699	11927005	+	2	3123	666	0.439321	0.474224	0.970334	0.805001	0.577854	0.350645	0.294564	0.56878	0.937082	0.561189	0.614753	0.739483	0.40874	1.0407	1.43671	1.6509	0.63703	0.611425	0.48297	0.749853	0.407688	0.689017	0.587659	1.3761	0.577142
TCONS_00035709	Potri.003G098500	Potri.003G098500-OT1	sense_overlapping	protein_coding	Chr03	12492900	12495777	+	2	2294	115	0.408457	0.322602	0.091759	0.469699	0.462221	0.313065	1.16978	3.3975	0.860573	0.810597	2.41404	2.58984	2.88651	0.174704	0.125687	0.177613	0.196282	0.339124	0.208224	0.294687	0.648354	1.68956	2.63013	0.159335	0.247877
TCONS_00035711	XLOC_015718	LINC369	lincRNA	novel	Chr03	12495323	12495777	+	2	366	92	0.445355	0	0	0.078929	0.338685	0.234567	0	0	0	0	0	0.018232	0.017202	0	0.157062	0	0.020178	0.133299	0.158229	0.0263097	0.191084	0	0.0118113	0.052354	0.103902
TCONS_00035797	Potri.003G101000	Potri.003G101000-AS1	antisense	protein_coding	Chr03	12669608	12671608	+	2	522	171	0.425287	0.226962	0	0.171716	0	0	0.073881	0.30067	0.189702	0.218474	0.198849	0.415115	0.243027	0	0.148149	0	0.202687	0.06747	0.260321	0.132893	0.024627	0.236282	0.285664	0.049383	0.176826
TCONS_00035821	Potri.003G102600	Potri.003G102600-AS1	antisense	protein_coding	Chr03	12795306	12820424	+	2	703	123	0.449502	0	0	0.051413	0.095418	0.193999	0.579443	0.047169	0.055968	0	0.024691	0.058857	0.028873	0	0.040519	0	0.660123	0.571419	0.712066	0.0171377	0.28962	0.034379	0.0374737	0.0135063	0.647869
TCONS_00035831	Potri.003G103000	Potri.003G103000-OT1	sense_overlapping	protein_coding	Chr03	12839739	12844501	+	3	4484	129	0.360616	0.161471	0.34292	0.127179	0.218818	0.162825	0.176671	0.146084	0.182247	0.127006	0.129973	0.131205	0.11048	0.115177	0.106358	0.137939	0.152821	0.18496	0	0.210523	0.186105	0.151779	0.123886	0.119825	0.112594
TCONS_00035904	XLOC_015804	LINC370	lincRNA	novel	Chr03	13087879	13089357	+	3	302	86	0.437086	0	0	0	0	0	0	0	0	0.130656	0	0	0.042449	0.515866	0.123555	0.070519	0	0	0	0	0	0.043552	0.0141497	0.236647	0
TCONS_00035921	Potri.003G107500	Potri.003G107500-OT9	sense_overlapping	protein_coding	Chr03	13128668	13135060	+	3	4378	111	0.357926	7.7e-05	0.042607	0	0.006854	0	0	0.095475	0.066651	6e-06	5.8e-05	0.000222	5.2e-05	0.020827	5.8e-05	0.003702	3e-06	0	0	0.014228	0.00228467	0.054044	0.000110667	0.00819567	1e-06
TCONS_00035923	Potri.003G107500	Potri.003G107500-OT1	sense_overlapping	protein_coding	Chr03	13128668	13135060	+	6	2490	118	0.363052	0	0	0	0.202111	0.017619	0.072733	0	0	0	0.006372	0.036578	0.007475	0	0	0	0.157173	0.364919	0.474593	0	0.0974877	0	0.0168083	0	0.332228
TCONS_00035925	Potri.003G107500	Potri.003G107500-OT2	sense_overlapping	protein_coding	Chr03	13128668	13135060	+	5	4485	83	0.358305	0.043208	0.120259	0.122906	0	0	0.021067	0.105611	0.01733	0.105224	0.007167	0	0.000159	0.040527	0.033526	0.026786	0.323429	0	0	0.0954577	0.00702233	0.076055	0.002442	0.033613	0.10781
TCONS_00035926	Potri.003G107500	Potri.003G107500-OT8	sense_overlapping	protein_coding	Chr03	13128668	13135060	+	6	1952	118	0.368852	0	0	0	0	0.000175	0	0	0.336851	0	0.000192	0.003459	0.000103	0.006914	0	0.005521	0	0	0	0	5.83333e-05	0.112284	0.00125133	0.004145	0
TCONS_00035931	Potri.003G107500	Potri.003G107500-OT3	sense_overlapping	protein_coding	Chr03	13128668	13135060	+	5	3387	108	0.35961	0.131094	0.277889	0.007201	0	0	0	0.38814	0.21375	0.018657	0	0	0	0.279635	0.130386	0.334268	0.000384	0.083047	0.060205	0.138728	0	0.206849	0	0.248096	0.0478787
TCONS_00035932	Potri.003G107500	Potri.003G107500-OT7	sense_overlapping	protein_coding	Chr03	13128668	13135060	+	4	4191	83	0.354331	0.080262	0.005675	0.083188	0.065616	0.044449	0.042579	0.002932	0.215021	0.097835	0.002872	0.140354	0.001205	0.008	0.075132	6.2e-05	0.000101	0.235813	0.28689	0.056375	0.0508813	0.105263	0.0481437	0.0277313	0.174268
TCONS_00035933	Potri.003G107500	Potri.003G107500-OT4	sense_overlapping	protein_coding	Chr03	13128668	13135060	+	5	3080	108	0.36039	0	0	0.000256	0.007858	0.00784	0	0	0	0	0.009168	0	0.004092	0	0	0	0.023088	0.020695	0.013703	8.53333e-05	0.00523267	0	0.00442	0	0.019162
TCONS_00035934	Potri.003G107500	Potri.003G107500-OT6	sense_overlapping	protein_coding	Chr03	13128668	13135060	+	5	3601	93	0.355179	0	0	0.000654	0.002685	0.355171	0.099368	0	0.000733	6.1e-05	0.641261	0.001121	0.542853	0	0.000597	0	0.002204	0.024477	0.00296	0.000218	0.152408	0.000264667	0.395078	0.000199	0.00988033
TCONS_00035935	Potri.003G107500	Potri.003G107500-OT5	sense_overlapping	protein_coding	Chr03	13128668	13135060	+	6	2501	118	0.363854	0.035555	0.008965	0	0.313801	0.060891	0.231237	0	0.167384	0	0.40176	0.987678	0.487462	0	0	0.034708	0.541916	0.341471	0.301555	0.01484	0.201976	0.0557947	0.625633	0.0115693	0.394981
TCONS_00036028	XLOC_015849	LINC371	lincRNA	novel	Chr03	13435161	13435977	+	2	680	85	0.395588	0.053927	0.106056	0.239184	0	0.149868	0.08545	0.940038	1.10053	0.289165	0	0	0.039799	0.053228	0.13265	0.078316	0	0	0	0.133056	0.0784393	0.776578	0.0132663	0.0880647	0
TCONS_00036082	Potri.003G113000	Potri.003G113000-AS1	antisense	protein_coding	Chr03	13676065	13679280	+	2	1879	215	0.374667	0.018605	0	0.01237	0.092365	0.152015	0.248417	0.115846	0.163299	0.330384	0.326431	0.311974	0.298125	0	0	0.195726	0.037163	0.063648	0.080377	0.010325	0.164266	0.203176	0.312177	0.065242	0.060396
TCONS_00036085	Potri.003G113000	Potri.003G113000-AS2	antisense	protein_coding	Chr03	13676259	13679280	+	2	1058	258	0.39603	0	0	0	0	0	0	0.391559	0	0	0.225583	0.259852	0.538669	0.295069	0.269352	0	0	0.15679	0	0	0	0.13052	0.341368	0.18814	0.0522633
TCONS_00036096	Potri.003G113600	Potri.003G113600-AS1	antisense	protein_coding	Chr03	13725970	13727799	+	2	1716	175	0.386946	1.58628	2.42023	2.92995	1.84533	1.09668	1.3498	0.154331	0.184377	0.420181	0.02023	0.039026	0	0.12898	0.486415	0.750618	0	0	0	2.31215	1.4306	0.252963	0.019752	0.455338	0
TCONS_00036177	Potri.003G117100	Potri.003G117100-AS1	antisense	protein_coding	Chr03	14064760	14067318	+	2	1784	175	0.411435	0.6429	0.544685	0.785404	0.374594	0.372373	0.248314	1.00259	1.63916	1.12233	0.776685	1.895	1.3917	0.647915	0.514041	0.431254	0.628781	0.583831	0.884145	0.657663	0.33176	1.25469	1.35446	0.53107	0.698919
TCONS_00036336	XLOC_015994	LINC372	lincRNA	novel	Chr03	14579384	14580139	+	2	661	79	0.402421	0.953472	2.21022	1.13151	0	0	0	0	0	0.237186	0	0	0	0.869498	4.34441	6.10575	0.153662	0.520743	0.29833	1.43174	0	0.079062	0	3.77322	0.324245
TCONS_00036421	XLOC_016031	LINC373	lincRNA	novel	Chr03	14808603	14809109	+	3	239	52	0.355649	0	0	0.219258	0.068864	0	0.322727	0	0	0	0	0	0	0	0	0	0	0.111867	0	0.073086	0.13053	0	0	0	0.037289
TCONS_00036451	Potri.003G128900	Potri.003G128900-OT1	sense_overlapping	protein_coding	Chr03	14893730	14894586	+	2	713	86	0.353436	0	0.320452	0.049509	0	0	0	0	0	0	0	0	0	0	0	0.109992	0	0	0	0.12332	0	0	0	0.036664	0
TCONS_00036472	Potri.003G130300	Potri.003G130300-AS1	antisense	protein_coding	Chr03	14995201	14997027	+	3	702	131	0.441595	0	0.331829	0.006356	0.363476	0.00211	0.005494	0.33298	0.351235	0.595852	0.129134	0.361757	0.012604	0	0.011567	0.411665	0	0	0	0.112728	0.123693	0.426689	0.167832	0.141077	0
TCONS_00036662	XLOC_016139	LINC374	lincRNA	novel	Chr03	15665715	15666032	+	2	235	62	0.395745	0.720927	0.309974	0.072231	0	0	0	0	0	0	0	0	0	0	0	0	0	0	0	0.367711	0	0	0	0	0
TCONS_00036704	Potri.003G140300	Potri.003G140300-OT1	sense_overlapping	protein_coding	Chr03	15780551	15781906	+	2	792	62	0.375	1.31546	0.99331	1.67596	1.08694	1.02066	1.47295	3.83769	2.72076	3.11267	1.569	0.943749	2.66143	3.18664	3.76231	4.05851	3.72579	4.46912	3.51798	1.32824	1.19352	3.22371	1.72473	3.66915	3.9043
TCONS_00036789	XLOC_016182	LINC375	lincRNA	novel	Chr03	15967989	15968334	+	2	234	48	0.418803	0	0	0	0	0	0	0	0.318724	0.302074	0	0.11756	0.301187	0	0	0	0	0	0	0	0	0.206933	0.139582	0	0
TCONS_00036794	Potri.003G143500	Potri.003G143500-AS1	antisense	protein_coding	Chr03	15992574	15993683	+	2	773	193	0.482536	0.141685	0	0.093047	0.460855	0.121755	0.348905	0.172895	0.204967	0.458387	0.17934	0.087218	0.182227	0.058249	0.249275	0.045776	0.392639	0.250591	0.30237	0.078244	0.310505	0.27875	0.149595	0.117767	0.3152
TCONS_00036897	Potri.003G148500	Potri.003G148500-OT1	sense_overlapping	protein_coding	Chr03	16349788	16352363	+	4	841	110	0.420927	0	0.044855	0	0	0.427052	0	0	0.044587	0.04551	0	0.080434	0	0.018703	0	0	1.3e-05	0.050152	0.071262	0.0149517	0.142351	0.0300323	0.0268113	0.00623433	0.0404757
TCONS_00036898	Potri.003G148600	Potri.003G148600-AS1	antisense	protein_coding	Chr03	16351334	16352045	+	2	463	128	0.451404	0	0.082109	0	0.217331	0.034307	0.332904	0.145175	0.171101	0	0	0.180087	0.065247	0.217579	0.03218	0	0.221891	0	0.081604	0.0273697	0.194847	0.105425	0.081778	0.083253	0.101165
TCONS_00036977	Potri.003G151200	Potri.003G151200-OT1	sense_overlapping	protein_coding	Chr03	16500562	16507970	+	14	1732	517	0.415704	0.210277	0.175486	0.152439	0.183363	0.079655	0.105192	0.265761	0.079128	0.113909	0.070887	0.0455	0.063045	0.260484	0.187902	0.173714	0.424895	0.111094	0.157855	0.179401	0.122737	0.152933	0.0598107	0.207367	0.231281
TCONS_00036978	Potri.003G151200	Potri.003G151200-OT2	sense_overlapping	protein_coding	Chr03	16502056	16505137	+	3	210	62	0.419048	0	0	0.290027	0	0	0	0	0.375979	0	0	0	0	0	0	0	0	0	0	0.0966757	0	0.125326	0	0	0
TCONS_00037004	Potri.003G152200	Potri.003G152200-AS1	antisense	protein_coding	Chr03	16586839	16612063	+	2	409	136	0.425428	0.108189	0.140361	0.103099	0.547331	0.218229	0.14144	0.082171	0.23017	0	0.628102	0.693106	0.309712	0.40366	1.00748	1.11169	0.431144	0.257615	0.19065	0.117216	0.302333	0.104114	0.54364	0.840942	0.293136
TCONS_00037031	XLOC_016287	LINC376	lincRNA	novel	Chr03	16671446	16672063	+	2	504	113	0.414683	0	2.96509	1.19231	0.564989	0.19537	0.941062	0	0.038248	0	0	0	0.097327	1.08513	4.90581	3.61357	0.570183	0.644796	0.245966	1.3858	0.56714	0.0127493	0.0324423	3.20151	0.486982
TCONS_00037036	Potri.003G153400	Potri.003G153400-OT2	sense_overlapping	protein_coding	Chr03	16682500	16740303	+	2	322	60	0.285714	1.34258	1.24627	1.13136	0.801958	0.697206	0.406072	0.991368	1.005	2.39036	0.331606	0.433578	0.329059	0.730738	0.706711	0.836595	0.727617	0.523367	1.13542	1.24007	0.635079	1.46224	0.364748	0.758015	0.795466
TCONS_00037038	Potri.003G153400	Potri.003G153400-OT1	sense_overlapping	protein_coding	Chr03	16684544	16742880	+	2	855	62	0.333333	1.99272	1.63009	1.42347	1.69473	1.95445	1.98548	1.71722	2.20881	1.46649	0.979948	0.778183	0.602126	1.26291	1.04167	1.14905	1.89192	1.76347	0.912299	1.68209	1.87822	1.7975	0.786752	1.15121	1.52256
TCONS_00037071	Potri.003G154400	Potri.003G154400-OT1	sense_overlapping	protein_coding	Chr03	16758566	16759908	+	2	690	90	0.352174	1.49714	3.03584	1.47023	3.05385	4.67988	1.26373	1.09169	1.53791	1.09915	7.69805	5.75892	6.59934	1.04755	1.51958	2.23602	5.8475	4.8921	1.25972	2.00107	2.99916	1.24292	6.68544	1.60105	3.99977
TCONS_00037081	Potri.003G155200	Potri.003G155200-AS1	antisense	protein_coding	Chr03	16807045	16815086	+	2	392	91	0.392857	0	0	0.046101	0.050657	0	0	0.408955	0.067195	0.553173	0.240587	0.530156	0.322184	0	0	0	0	0	0	0.015367	0.0168857	0.343108	0.364309	0	0
TCONS_00037093	Potri.003G155900	Potri.003G155900-OT1	sense_overlapping	protein_coding	Chr03	16841684	16847140	+	4	2366	117	0.372781	0.011521	0.009958	0.396762	0	0	0	0.006662	0	0.004683	0	0	0	0.025686	0.023605	0.005111	0	0	0	0.139414	0	0.00378167	0	0.018134	0
TCONS_00037097	Potri.003G155900	Potri.003G155900-OT2	sense_overlapping	protein_coding	Chr03	16845332	16847140	+	2	1718	95	0.37369	0.448754	0.528177	0.823362	0.211119	0.172474	0.11403	0.456455	0.374465	0.398255	0.10916	0.028913	0.125445	0.490917	0.219292	0	0.196202	0.252441	0.05537	0.600098	0.165874	0.409725	0.0878393	0.236736	0.168004
TCONS_00037168	Potri.003G158600	Potri.003G158600-OT1	sense_overlapping	protein_coding	Chr03	17075345	17075974	+	2	425	95	0.416471	0.407311	0.603737	0.329461	0	0	0	0.450207	0.524195	0.155536	0	0	0	0	0.279588	0.058971	0	0	0	0.446836	0	0.376646	0	0.112853	0
TCONS_00037288	Potri.003G164400	Potri.003G164400-AS1	antisense	protein_coding	Chr03	17503791	17504359	+	2	311	61	0.385852	0	0.360566	0	0	0	0	0	0	0	0	0	0	0	0	0	0	0	0	0.120189	0	0	0	0	0
TCONS_00037323	Potri.003G166100	Potri.003G166100-OT1	sense_overlapping	protein_coding	Chr03	17676801	17678782	+	5	633	101	0.393365	14.407	19.2077	14.4635	3.47448	3.60934	4.01152	8.82013	5.30819	5.06571	1.27805	2.16811	3.98263	15.9484	12.6628	16.7243	4.15708	6.56958	7.23576	16.0261	3.69845	6.39801	2.47627	15.1118	5.98748
TCONS_00037404	Potri.003G170000	Potri.003G170000-OT3	sense_overlapping	protein_coding	Chr03	17977959	18006682	+	2	284	49	0.380282	0.918916	0.507819	0.575041	0.618561	2.35351	0.203693	0.318724	0.893858	0.370237	0.781503	0.403727	0.190186	0	0	0	0	0.234291	0	0.667259	1.05859	0.527606	0.458472	0	0.078097
TCONS_00037414	Potri.003G170000	Potri.003G170000-OT4	sense_overlapping	protein_coding	Chr03	17995986	18021416	+	2	382	53	0.314136	0.184596	0.229777	0.115817	0.480666	1.46373	0	0.032846	0.591697	0.135499	0.854555	0.498485	0	0	0.043188	0	0	0.548882	0	0.17673	0.648133	0.253347	0.451013	0.014396	0.182961
TCONS_00037418	Potri.003G170200	Potri.003G170200-OT1	sense_overlapping	protein_coding	Chr03	18001697	18027424	+	3	559	70	0.384615	0.244513	0.593299	0.366008	0.495084	1.06497	0	0.279269	0.840096	0.160713	1.85266	1.33596	0	0	0.004373	0	0	0.8863	0	0.401273	0.520017	0.426693	1.06288	0.00145767	0.295433
TCONS_00037426	Potri.003G170000	Potri.003G170000-OT1	sense_overlapping	protein_coding	Chr03	18011262	18013826	+	3	904	98	0.379425	3.07034	0.778225	5.30174	0	3.19592	0	1.79854	3.15336	3.19453	0	0	0	0	0.345601	0.013253	0	0	0	3.0501	1.06531	2.71548	0	0.119618	0
TCONS_00037427	Potri.003G170000	Potri.003G170000-OT2	sense_overlapping	protein_coding	Chr03	18012219	18013826	+	2	1413	101	0.385704	1.2852	0	1.68218	1.50951	1.45469	0	0.814831	1.41626	1.56509	0	0	0.349613	0.047087	0.219377	0.025796	0	0	0.006915	0.989125	0.988069	1.26539	0.116538	0.09742	0.002305
TCONS_00037506	Potri.003G174100	Potri.003G174100-OT1	sense_overlapping	protein_coding	Chr03	18312826	18316930	+	7	1113	256	0.398922	0.908033	0.75913	0.706307	0.9466	0.547386	0.387737	0.820323	1.29767	0.95673	0.922832	1.20314	0.520173	0.494406	0.536055	0.483479	0.636063	0.276355	0.479938	0.791157	0.627241	1.02491	0.882048	0.504647	0.464119
TCONS_00037522	XLOC_016489	LINC377	lincRNA	novel	Chr03	18353422	18355610	+	2	2007	117	0.391629	0	3.84246	1.28807	0.397081	0.285021	0.484939	0	1.30031	0.509892	0.335853	0.183465	0.310992	1.17613	1.23989	8.75879	0.550072	0.849045	1.06865	1.71018	0.389014	0.6034	0.27677	3.72494	0.822589
TCONS_00037609	Potri.003G178500	Potri.003G178500-OT1	sense_overlapping	protein_coding	Chr03	18623871	18625307	+	2	843	82	0.384342	0	0	0	0.524592	1.96263	2.93705	0	0	0	0	0	0	0	0	0	0	1.02068	0	0	1.80809	0	0	0	0.340225
TCONS_00037629	Potri.003G178900	Potri.003G178900-AS1	antisense	protein_coding	Chr03	18659337	18673181	+	2	1255	96	0.356972	0.719873	1.268	0.989649	0.472674	0.251444	0.287938	0.765581	0.979708	0.725918	0.11037	0.138255	0.178881	0.952246	0.533736	0.871204	0.203612	0.539735	0.381721	0.992507	0.337352	0.823736	0.142502	0.785729	0.375023
TCONS_00037778	Potri.003G186400	Potri.003G186400-AS1	antisense	protein_coding	Chr03	19247316	19249560	+	2	634	95	0.400631	0.115102	0	0.170646	0.153054	0	0.115981	0.066085	0	0.37342	0.232531	0.745271	0.355724	0.298914	0.136005	0.082692	0	0.384043	0.23579	0.0952493	0.0896783	0.146502	0.444509	0.172537	0.206611
TCONS_00037901	Potri.003G190400	Potri.003G190400-OT1	sense_overlapping	protein_coding	Chr03	19505828	19512789	+	2	312	63	0.397436	0.025074	0.165348	0	0.000974	0.493105	1.03691	0.069197	0.137412	0	0.570323	0.193673	0.713193	0.082681	0.086753	0.071346	0.133603	0.447366	0.725775	0.063474	0.510331	0.0688697	0.492396	0.08026	0.435581
TCONS_00037902	Potri.003G190400	Potri.003G190400-OT2	sense_overlapping	protein_coding	Chr03	19505829	19512789	+	2	311	63	0.401929	0.044107	0.238043	0	1.17323	0.428266	0.038217	0.156934	0	0	0.489604	0.427702	0.864649	0	0.137675	0.063168	1.16332	1.29829	0.215695	0.09405	0.546571	0.0523113	0.593985	0.0669477	0.892437
TCONS_00037903	Potri.003G190400	Potri.003G190400-OT3	sense_overlapping	protein_coding	Chr03	19505873	19512855	+	2	333	52	0.378378	0.38338	0.427752	0	0.572967	0.166724	0.969102	0.410093	0.107847	0	0.497281	0.948729	0.194431	0.089542	0.443875	0	0.453707	0.121629	0.718675	0.270377	0.569598	0.172647	0.546814	0.177806	0.431337
TCONS_00037925	Potri.003G191400	Potri.003G191400-OT1	sense_overlapping	protein_coding	Chr03	19567910	19571249	+	5	1068	104	0.367978	1.32852	1.59607	1.14346	1.13646	1.03107	0.996071	0.951054	1.07089	0.943661	0.784319	0.598189	0.921574	0.252885	0.871431	0.885493	1.06897	1.39071	1.56486	1.35601	1.05454	0.988535	0.768027	0.669936	1.34152
TCONS_00038123	Potri.003G199700	Potri.003G199700-AS1	antisense	protein_coding	Chr03	20241564	20242181	+	2	506	120	0.37747	0.458342	0.598279	0.50358	0	0	0	0.393644	0.423757	0	0.040118	0	0	0.405574	0.486265	0.068733	0.069699	0	0	0.520067	0	0.272467	0.0133727	0.320191	0.023233
TCONS_00038178	Potri.003G203000	Potri.003G203000-AS1	antisense	protein_coding	Chr03	20444364	20446022	+	2	1389	307	0.395968	0.432681	0.313374	0.645232	0.48464	0.234034	0.318467	0.432542	0.379559	0.501677	0.3604	0.328323	0.253159	0.256666	0.666903	0.501769	0.290892	0.27579	0.308689	0.463762	0.345714	0.437926	0.313961	0.475113	0.29179
TCONS_00038248	Potri.003G206200	Potri.003G206200-AS1	antisense	protein_coding	Chr03	20697490	20712422	+	2	615	140	0.434146	0.211009	0.670844	0.139748	0	0	0	0.111905	0	0	0	0	0	0.080666	0	0.102027	0	0	0	0.340534	0	0.0373017	0	0.0608977	0
TCONS_00038249	Potri.003G206500	Potri.003G206500-AS1	antisense	protein_coding	Chr03	20703192	20715946	+	2	257	85	0.435798	0	0	0	0.763903	0.468804	0.671275	0	0	0	0	0	0	0	0	0	2.40789	1.57414	0.744199	0	0.634661	0	0	0	1.57541
TCONS_00038250	Potri.003G206700	Potri.003G206700-AS1	antisense	protein_coding	Chr03	20714515	20741301	+	2	1012	318	0.398221	0	0	0	0	0.281996	0	0	0	0	0	0	0	0	0	0	0.560057	0.502892	0.000424	0	0.0939987	0	0	0	0.354458
TCONS_00038251	Potri.003G206700	Potri.003G206700-AS2	antisense	protein_coding	Chr03	20714515	20741628	+	2	1339	427	0.391337	0	0	0	0.868494	0.325318	0.270194	0	0	0	0	0	0	0	0	0	0.943391	0.494838	0.388853	0	0.488002	0	0	0	0.609027
TCONS_00038252	Potri.003G206700	Potri.003G206700-AS3	antisense	protein_coding	Chr03	20716140	20742613	+	2	485	59	0.329897	0	0	0	0.260125	0.112893	0	0	0	0	0	0	0	0	0	0	0.500291	0.240121	0	0	0.124339	0	0	0	0.246804
TCONS_00038320	Potri.003G210500	Potri.003G210500-AS1	antisense	protein_coding	Chr03	20939855	20940685	+	2	748	116	0.394385	0	0	0.04832	0.211139	0	0	0.14399	0	0	0.056089	0.06662	0.024919	0.040131	0	0	0	0	0.053044	0.0161067	0.0703797	0.0479967	0.0492093	0.013377	0.0176813
TCONS_00038322	Potri.003G210700	Potri.003G210700-AS1	antisense	protein_coding	Chr03	20946654	20962486	+	2	877	253	0.443558	0	0	0	0.106601	0.585031	0.252268	0	0	0	0.108461	0.077133	0.128473	0	0	0	0.320237	0.341293	0.147057	0	0.314633	0	0.104689	0	0.269529
TCONS_00038333	Potri.003G211200	Potri.003G211200-AS1	antisense	protein_coding	Chr03	21010598	21012573	+	2	770	146	0.393506	0.687295	0.3548	0.723886	0.746585	0.339297	0.32397	0.237439	0.247433	0.424558	0.221818	0.442329	0.654071	0.324541	0	0.389922	0.83695	0.45526	0.556167	0.58866	0.469951	0.303143	0.439406	0.238154	0.616126
TCONS_00038334	Potri.003G211400	Potri.003G211400-AS1	antisense	protein_coding	Chr03	21026332	21030680	+	2	213	70	0.42723	0	0	0	0	0	0	0	0	0	0	0	0	0	0	0	0	0	0.365778	0	0	0	0	0	0.121926
TCONS_00038361	Potri.003G213600	Potri.003G213600-AS1	antisense	protein_coding	Chr03	21136805	21138283	+	4	696	95	0.402299	0	0.149604	0.311408	0.197052	0	0.074551	0	0.052358	0.459552	0	0	0	0.128955	0.148149	0.101001	0	0	0.109544	0.153671	0.0905343	0.170637	0	0.126035	0.0365147
TCONS_00038410	Potri.003G216400	Potri.003G216400-AS1	antisense	protein_coding	Chr03	21312418	21317441	+	2	620	202	0.435484	0.290051	0.149515	0.472002	0.299782	0.564678	0.653753	0.347946	0.119853	0.199632	0.158533	0.338927	0	0.484156	0.263535	0.509059	1.34902	0.871914	0.592573	0.303856	0.506071	0.222477	0.16582	0.418917	0.937835
TCONS_00038411	Potri.003G216400	Potri.003G216400-AS2	antisense	protein_coding	Chr03	21312762	21317441	+	2	276	91	0.445652	0	0	0	0.225434	0.092906	0.004192	0.161478	0.08252	0.244468	0.158315	0.041315	0.3759	0.420537	0.26166	0	0.260816	0.296586	0.371067	0	0.107511	0.162822	0.191843	0.227399	0.30949
TCONS_00038480	Potri.003G219800	Potri.003G219800-OT1	sense_overlapping	protein_coding	Chr03	21526706	21534032	+	4	2303	161	0.377334	0.442697	0.00654	0.393267	0.030861	0.448539	0.039777	0.053103	0.059395	0.046808	0.015408	0	0	0	0.004308	0	0	0.047224	0.124217	0.280835	0.173059	0.053102	0.005136	0.001436	0.057147
TCONS_00038481	Potri.003G219800	Potri.003G219800-OT2	sense_overlapping	protein_coding	Chr03	21526725	21534032	+	4	832	120	0.442308	0	0.179786	0.048796	0	0	0.056025	0	0.085563	0	0	0	0	0.379914	5.30815	3.89525	0.138776	0	0	0.076194	0.018675	0.028521	0	3.19444	0.0462587
TCONS_00038483	Potri.003G219800	Potri.003G219800-OT3	sense_overlapping	protein_coding	Chr03	21526738	21534032	+	4	1284	161	0.436916	0	0.855477	2.52952	0	0	0	0	0	0	0	0	0	3.33363	1.46147	0.297376	0	0	0	1.12833	0	0	0	1.69749	0
TCONS_00038489	Potri.003G219900	Potri.003G219900-AS4	antisense	protein_coding	Chr03	21530673	21534032	+	2	3234	183	0.36209	0.445468	1.08174	0.437422	0.179778	0.348995	0.16557	0.077709	0.117481	0.096551	0.030728	0	0	0.740813	0.397	0.622985	0.523729	0.576042	0.348342	0.654878	0.231448	0.097247	0.0102427	0.586933	0.482704
TCONS_00038490	Potri.003G219900	Potri.003G219900-AS3	antisense	protein_coding	Chr03	21530673	21534032	+	2	3246	187	0.3626	0.351369	0.515122	0.474371	0.682599	0.454046	0.536304	0.014246	0.068742	0.032182	0.004903	0.051821	0.01737	0.502653	0.698101	0.578556	0.396043	1.14281	0.383441	0.446954	0.55765	0.03839	0.024698	0.593103	0.640763
TCONS_00038491	Potri.003G219900	Potri.003G219900-AS1	antisense	protein_coding	Chr03	21530673	21534032	+	3	2665	161	0.367355	0.866458	1.37755	0.990099	0	0	0	0	0.139405	0.102131	0	0	0	2.86482	1.97469	1.62892	0	0	0	1.07804	0	0.080512	0	2.15614	0
TCONS_00038492	Potri.003G219900	Potri.003G219900-AS2	antisense	protein_coding	Chr03	21530673	21534032	+	3	2653	157	0.366755	3.02349	4.78756	3.33837	0	0	0	0.187832	0.235922	0.170257	0	0	0	8.11546	2.80581	2.80904	0	0	0	3.71647	0	0.198004	0	4.57677	0
TCONS_00038493	Potri.003G219900	Potri.003G219900-AS5	antisense	protein_coding	Chr03	21532819	21534032	+	2	608	145	0.452303	0	0	0	0.093666	0.070316	0	0	0	0	0	0	0.185468	0	0	0.087331	0	0.074478	0	0	0.0546607	0	0.0618227	0.0291103	0.024826
TCONS_00038529	Potri.003G221400	Potri.003G221400-AS1	antisense	protein_coding	Chr03	21637367	21639258	+	2	1321	363	0.443603	0.082724	0.217288	0.109443	0.284006	0.18415	0.304984	0.101596	0.059969	0.160466	0.392179	0.337884	0.463379	0.144975	0	0.027145	0.210912	0.274877	0.305545	0.136485	0.257713	0.107344	0.397814	0.0573733	0.263778
TCONS_00038530	Potri.003G221500	Potri.003G221500-AS1	antisense	protein_coding	Chr03	21641768	21643593	+	2	1015	136	0.37931	1.02532	0.562914	1.05828	1.55598	0.627059	0.819034	0.536295	0.097041	0.2891	0.058144	0.207935	0.206272	0.626097	0.514478	0.588076	0.255396	0.121678	0.261346	0.882172	1.00069	0.307479	0.15745	0.576217	0.212807
TCONS_00038552	Potri.003G222300	Potri.003G222300-AS1	antisense	protein_coding	Chr03	21668676	21671005	+	2	1704	515	0.3973	0	0	0	0	0.04494	0.067747	0.059103	0.301645	0.146568	0.122237	0.335447	0.099099	0.043981	0.031995	0.041671	0.072508	0.047687	0	0	0.0375623	0.169105	0.185594	0.0392157	0.040065
TCONS_00038613	XLOC_016920	LINC378	lincRNA	novel	Chr03	122957	140908	-	2	255	47	0.396078	0	0	0.125203	0	0	0	0.131796	0	0.200319	0	0	0	0.528546	0	0.120665	0	0	0	0.0417343	0	0.110705	0	0.216404	0
TCONS_00038722	XLOC_016962	LINC379	lincRNA	novel	Chr03	562620	563261	-	2	503	102	0.411531	8.25786	8.22297	11.8375	13.9773	13.6679	15.9175	8.95258	2.9103	3.97038	5.32417	5.17829	7.05713	12.6963	4.42461	8.68337	10.7694	17.2659	16.8915	9.43945	14.5209	5.27775	5.8532	8.60144	14.9756
TCONS_00038783	XLOC_017002	LINC380	lincRNA	novel	Chr03	1052744	1054091	-	2	1295	84	0.282625	0	0	0	0.662627	0.043777	0.302587	0	0	0	0.332231	0.157022	0.324107	0	0	0	0.521813	0.703028	0.3317	0	0.33633	0	0.27112	0	0.518847
TCONS_00038784	XLOC_017002	LINC383	lincRNA	novel	Chr03	1052744	1055212	-	2	1425	88	0.364912	0	0	0	0	0	0	0	0	0	0.61099	0	0	0	0	0	0	0	0	0	0	0	0.203663	0	0
TCONS_00038785	XLOC_017002	LINC382	lincRNA	novel	Chr03	1052744	1055212	-	2	1429	88	0.36529	0	0	0	1.34473	1.64594	0.08453	0	0.076041	0	0.002415	1.66686	2.6911	0	0	0	1.46617	2.4372	1.84679	0	1.02507	0.025347	1.45346	0	1.91672
TCONS_00038786	XLOC_017002	LINC381	lincRNA	novel	Chr03	1052744	1055212	-	2	1360	88	0.363235	0	0	0	0	0.659559	2.08457	0	0	0	0	1.41976	0	0	0	0	0	0	0	0	0.914709	0	0.473255	0	0
TCONS_00038828	XLOC_017025	LINC384	lincRNA	novel	Chr03	1470178	1470775	-	2	412	45	0.368932	0.586254	1.01686	0.798314	2.20149	3.93534	2.85282	0.739595	1.53536	0.628104	2.24871	2.69735	1.45055	1.09931	0.832151	0.695704	1.67148	2.14747	1.62044	0.800477	2.99655	0.967687	2.1322	0.875722	1.81313
TCONS_00038830	XLOC_017027	LINC385	lincRNA	novel	Chr03	1476706	1485162	-	4	443	76	0.386005	0	0.009215	0	0	0.010804	0	0	0	0	0.009796	0	0	0.404994	0.230323	2.47713	0.019107	0.021201	0.168206	0.00307167	0.00360133	0	0.00326533	1.03748	0.0695047
TCONS_00038841	Potri.003G013300	Potri.003G013300-OT1	sense_overlapping	protein_coding	Chr03	1508433	1548144	-	2	229	55	0.445415	0	0	0	1.30301	0.561237	1.68297	0.381087	0	0	1.55587	1.11757	1.04065	0	0	0	0.388611	0.763856	1.03034	0	1.18241	0.127029	1.23803	0	0.727601
TCONS_00038842	Potri.003G013300	Potri.003G013300-OT2	sense_overlapping	protein_coding	Chr03	1508433	1549850	-	2	275	45	0.465455	0.099122	0.364625	0.520027	0	0	0	0.174762	0.132138	0.090395	0	0	0	0.379132	0.05718	0.175679	0.00513	0	0	0.327925	0	0.132432	0	0.203997	0.00171
TCONS_00038845	Potri.003G013400	Potri.003G013400-OT1	sense_overlapping	protein_coding	Chr03	1557977	1563712	-	2	205	61	0.404878	0.598654	0.085256	0.212747	1.47945	2.68272	1.6599	0	0	0	0.395134	0	0.788435	0.181082	0.012575	0.023092	0.521272	1.01191	0.58279	0.298886	1.94069	0	0.394523	0.0722497	0.705325
TCONS_00038849	Potri.003G013900	Potri.003G013900-OT1	sense_overlapping	protein_coding	Chr03	1584491	1620588	-	2	283	47	0.35689	0.177741	0.238015	0.292447	0.491873	0.67062	1.23965	0.209206	0.24346	0.20882	0.497219	0.458338	0.386508	0.324342	0.281462	0.079872	0.490797	1.12731	0.5925	0.236068	0.800714	0.220495	0.447355	0.228559	0.736869
TCONS_00038852	XLOC_017038	LINC386	lincRNA	novel	Chr03	1619904	1621207	-	2	221	59	0.420814	0.240875	0.209542	0.620381	1.79405	2.44431	1.37249	0.4035	0.549639	0.026266	1.66718	1.12334	0.869333	0.285462	0.257196	0.196527	1.22931	1.77983	1.17169	0.356933	1.87028	0.326468	1.21995	0.246395	1.39361
TCONS_00038870	XLOC_017048	LINC387	lincRNA	novel	Chr03	1843940	1851288	-	2	454	42	0.299559	0.318512	0.650788	0.323675	0	0	0	0.494251	0.352475	0.343882	0	0	0	0.676169	0.270554	0.379276	0	0	0	0.430992	0	0.396869	0	0.442	0
TCONS_00038910	Potri.003G017400	Potri.003G017400-OT1	sense_overlapping	protein_coding	Chr03	1994914	2168553	-	2	924	85	0.363636	0.079638	0.575318	0.346309	0	0.145678	0	0.407047	0.331844	0.17294	0.018785	0	0	0.234632	0.119956	0.514405	0	0	0	0.333755	0.0485593	0.303944	0.00626167	0.289664	0
TCONS_00038913	Potri.003G016300	Potri.003G016300-OT1	sense_overlapping	protein_coding	Chr03	2000548	2051391	-	2	749	88	0.408545	0.133229	0.278368	0.323311	3.26728	5.67158	3.31034	0.063185	0.12465	0.215075	0.49336	0.548467	0.388059	0	0.223563	0.10384	2.30542	1.49882	1.28533	0.244969	4.08307	0.134303	0.476629	0.109134	1.69652
TCONS_00038915	Potri.003G016300	Potri.003G016300-OT2	sense_overlapping	protein_coding	Chr03	2005215	2105003	-	5	1507	113	0.386198	0.176818	0.266034	0.247032	0.314359	0	0.77696	0.001189	0.114296	0.091887	0.322232	0.092207	0.126337	0.153775	0	0.128993	0.39244	0.919983	0.002212	0.229961	0.363773	0.069124	0.180259	0.094256	0.438212
TCONS_00038917	Potri.003G016300	Potri.003G016300-OT3	sense_overlapping	protein_coding	Chr03	2005215	2105009	-	6	1085	210	0.399078	0	0	0	0.015707	0.071999	0.494678	0	0	0	0	0	0	0	0	0	0	0.725608	0	0	0.194128	0	0	0	0.241869
TCONS_00038920	Potri.003G016000	Potri.003G016000-AS1	antisense	protein_coding	Chr03	2005579	2008900	-	4	566	136	0.416961	0	0	0	0.673307	0.833009	0.974393	0	0	0	0.269992	0	0	2.21206	0	0	0	4.45815	0.357127	0	0.826903	0	0.0899973	0.737354	1.60509
TCONS_00038921	Potri.003G016300	Potri.003G016300-OT4	sense_overlapping	protein_coding	Chr03	2005579	2033810	-	3	537	143	0.411546	1.52451	1.25731	2.13315	2.10743	0	0.062485	0.781149	0.392932	0.869411	0	0.330721	0.345858	0.959558	2.3989	2.40338	0	0	1.62062	1.63832	0.723305	0.681164	0.225526	1.92061	0.540207
TCONS_00038924	Potri.003G016300	Potri.003G016300-OT6	sense_overlapping	protein_coding	Chr03	2005579	2058727	-	3	467	123	0.4197	0	0	0	0.048305	0	0.192175	0	0	0	0.451114	0	0	0	0	0	0	0	0.915298	0	0.08016	0	0.150371	0	0.305099
TCONS_00038925	Potri.003G016300	Potri.003G016300-OT5	sense_overlapping	protein_coding	Chr03	2005579	2058727	-	4	697	88	0.418938	0.162952	0.249304	0.350346	0.233418	1.25624	0.48069	0.029576	0.062457	0.021926	0.189251	0	0.058145	0.084979	0.139455	0.113953	0.387114	0.71078	0.733376	0.254201	0.656783	0.0379863	0.0824653	0.112796	0.610423
TCONS_00038927	Potri.003G016300	Potri.003G016300-OT7	sense_overlapping	protein_coding	Chr03	2005579	2105009	-	4	709	143	0.406206	0	0	0	1.3377	0	0.21519	0	0	0	0.136417	0	0	0	0	0	0	0	0.859563	0	0.517629	0	0.0454723	0	0.286521
TCONS_00038930	Potri.003G016100	Potri.003G016100-AS1	antisense	protein_coding	Chr03	2005967	2032054	-	4	787	131	0.41169	0.632559	1.79731	1.23909	0.432367	0.65682	0.424948	0.385093	1.30714	0.439691	0.215998	0.114323	0.038575	0.744526	0.749683	1.00763	0.471244	0.250296	0.287374	1.22299	0.504712	0.71064	0.122965	0.833945	0.336305
TCONS_00038933	Potri.003G016300	Potri.003G016300-OT8	sense_overlapping	protein_coding	Chr03	2016225	2058727	-	3	973	123	0.344296	0	0	0	0.253032	2.07123	1.98747	0	0	0	0	0.511264	0.425583	0	0	0	0.649762	1.0643	0.330717	0	1.43724	0	0.312282	0	0.681592
TCONS_00038935	Potri.003G016300	Potri.003G016300-OT9	sense_overlapping	protein_coding	Chr03	2016225	2104919	-	5	1123	112	0.346394	0	0.35819	0.978172	0.015703	0	0.004661	1e-05	0	0.22373	0	0	3.9e-05	0.409269	0	0.505228	0.002335	0.066102	0.13687	0.445454	0.006788	0.07458	1.3e-05	0.304832	0.0684357
TCONS_00038936	Potri.003G016300	Potri.003G016300-OT11	sense_overlapping	protein_coding	Chr03	2016225	2105009	-	5	1215	143	0.350617	0	0	0	0	0.680354	0.590729	0	0	0.027597	0	0	0	0	0	0	0.78095	1.06166	0.417019	0	0.423694	0.009199	0	0	0.753209
TCONS_00038937	Potri.003G016300	Potri.003G016300-OT10	sense_overlapping	protein_coding	Chr03	2016225	2105009	-	4	1215	143	0.349794	0	0	0	0	0	0	0	0	0	0	0	0	0	0	0	0.61685	0	0	0	0	0	0	0	0.205617
TCONS_00038940	Potri.003G017400	Potri.003G017400-OT2	sense_overlapping	protein_coding	Chr03	2016225	2196567	-	5	1353	143	0.359202	0	1.24047	1.65815	1.19503	2.2693	0.781973	0.282268	0	0.204976	0	0	0	0.01744	1.48568	1.473	1.16705	0.874697	0.328887	0.966208	1.41543	0.162415	0	0.992038	0.790213
TCONS_00038944	Potri.003G017400	Potri.003G017400-OT3	sense_overlapping	protein_coding	Chr03	2016225	2216217	-	4	1192	143	0.34396	0.076717	0	0	0	1.3e-05	8e-06	0	0.06574	0	0.00691	0	0.014969	0.412524	0.738492	0	0	0	0.017393	0.0255723	7e-06	0.0219133	0.007293	0.383672	0.00579767
TCONS_00038946	Potri.003G017400	Potri.003G017400-OT5	sense_overlapping	protein_coding	Chr03	2016225	2216424	-	4	1522	109	0.361367	0.227016	0.261221	0.550005	0	0.003209	0.003164	0	0.172956	0	0.000462	0	0.009598	0.18502	0.195712	0.38131	0.005708	0.024725	0	0.346081	0.00212433	0.057652	0.00335333	0.254014	0.0101443
TCONS_00038947	Potri.003G017400	Potri.003G017400-OT4	sense_overlapping	protein_coding	Chr03	2016225	2216424	-	5	1396	96	0.356734	0	0	0	0.126487	0	0.126038	0.00073	0.575934	0.391038	0	0.001948	0	0	1.81593	0.001464	0.018819	0.072201	0.024675	0	0.084175	0.322567	0.000649333	0.605797	0.038565
TCONS_00038949	Potri.003G017400	Potri.003G017400-OT6	sense_overlapping	protein_coding	Chr03	2016225	2232938	-	3	700	93	0.3	0	0.106544	0	0.497478	0.013633	1.05552	0	0	0	0.00483	0.119479	0.119651	0.041739	0	0.076079	0.023941	0.879468	0.578299	0.0355147	0.522211	0	0.08132	0.0392727	0.493903
TCONS_00038950	Potri.003G016100	Potri.003G016100-AS2	antisense	protein_coding	Chr03	2017052	2031299	-	2	689	82	0.306241	1.90255	0.23886	0	0.109003	0.077678	0	0.347725	0.018013	0	0	0.007473	0.009683	0.33434	0.031859	0.692963	0.017346	0.046621	0.045104	0.713802	0.062227	0.121913	0.00571867	0.353054	0.036357
TCONS_00038951	Potri.003G016300	Potri.003G016300-OT12	sense_overlapping	protein_coding	Chr03	2017052	2056495	-	2	903	82	0.325581	0.165394	1.28692	0.835114	0.301073	0.74012	0.371756	0.265282	0.491504	0.289757	0.12293	0.037262	0.089686	0.306198	0.637978	0.344466	0.544296	0.234965	0.150864	0.762476	0.470983	0.348848	0.0832927	0.429547	0.310042
TCONS_00038953	Potri.003G017400	Potri.003G017400-OT7	sense_overlapping	protein_coding	Chr03	2017052	2173496	-	2	592	82	0.302365	0	0	0	0.114936	0.254451	0.131985	0	0	0	0.030393	0.025918	0.018679	0	0	0	0.067866	0.082398	0.030601	0	0.167124	0	0.0249967	0	0.0602883
TCONS_00038954	Potri.003G017400	Potri.003G017400-OT8	sense_overlapping	protein_coding	Chr03	2017052	2223477	-	2	1243	131	0.344328	0	1.13371	0.826581	0	0	0	0	1.07003	0.377381	0	0	0	0.756179	0.637707	0.808023	0	0.499964	0	0.653429	0	0.48247	0	0.73397	0.166655
TCONS_00038955	Potri.003G017400	Potri.003G017400-OT9	sense_overlapping	protein_coding	Chr03	2020437	2192202	-	2	231	70	0.441558	0.479416	0.375279	0.259209	0	0	0	0.717935	0.199178	0.466322	0	0	0	0.113146	0.149779	0.207769	0	0	0	0.371301	0	0.461145	0	0.156898	0
TCONS_00038956	Potri.003G017400	Potri.003G017400-OT24	sense_overlapping	protein_coding	Chr03	2024451	2227279	-	3	470	45	0.302128	0.192734	1.73176	0.759781	0	0	0	0.742701	0.805605	0.486035	0.057613	0	0	0.340291	0.217501	0.471415	0	0	0	0.894758	0	0.678114	0.0192043	0.343069	0
TCONS_00038957	Potri.003G017400	Potri.003G017400-OT25	sense_overlapping	protein_coding	Chr03	2024947	2227676	-	2	368	59	0.345109	0.480305	1.68338	0.831031	0.035614	0.066838	0.032837	0.519143	1.99628	0.711982	0.022012	0	0	0.719319	0.522772	0.217633	0	0	0	0.99824	0.0450963	1.0758	0.00733733	0.486575	0
TCONS_00038958	Potri.003G017400	Potri.003G017400-OT26	sense_overlapping	protein_coding	Chr03	2025909	2228911	-	2	641	78	0.375975	0.336576	1.40887	0.701442	0	0	0	0.559377	0.829479	0.325636	0	0	0	0.404937	0.263211	0.571598	0	0.026373	0	0.815629	0	0.571497	0	0.413249	0.008791
TCONS_00038961	Potri.003G016300	Potri.003G016300-OT13	sense_overlapping	protein_coding	Chr03	2029519	2105009	-	6	1109	210	0.394049	0	0	0	0.04888	0.447641	0.468132	0	0	0	0.025185	0	0.070615	0	0	0	0.41124	0	0.526631	0	0.321551	0	0.0319333	0	0.312624
TCONS_00038964	Potri.003G017400	Potri.003G017400-OT10	sense_overlapping	protein_coding	Chr03	2029799	2196567	-	5	982	114	0.413442	0.649854	0.388507	0	0	0.047851	0	0.706802	0.286226	0.707826	0.003452	0.006598	0	6.2e-05	0	1.14002	0	0	0	0.34612	0.0159503	0.566951	0.00335	0.380029	0
TCONS_00038968	Potri.003G017400	Potri.003G017400-OT12	sense_overlapping	protein_coding	Chr03	2029799	2216424	-	5	1018	114	0.409627	0.150993	0.754567	0.770473	0	0.433298	0.454421	0.25308	0.390334	0.066517	0	0.020079	0.068763	0.511957	1.01212	0.642165	0.271842	0.259881	0.357541	0.558678	0.295906	0.236644	0.029614	0.722082	0.296421
TCONS_00038969	Potri.003G017400	Potri.003G017400-OT11	sense_overlapping	protein_coding	Chr03	2029799	2216424	-	5	1030	114	0.41068	0	0	0	0	0	0	0	0	0	0.051063	0.021214	0.026412	0	1.08568	0.064519	0	0	0	0	0	0	0.0328963	0.383401	0
TCONS_00038975	Potri.003G016900	Potri.003G016900-OT1	sense_overlapping	protein_coding	Chr03	2058014	2104363	-	2	307	55	0.361564	0.354419	1.19366	0.467347	0.39611	0.380651	0.295308	0.158735	0.447922	0.268532	0.137293	0.111201	0.055574	0.185125	0.30303	0.212596	0.191506	0.149087	0.120993	0.67181	0.357356	0.29173	0.101356	0.233584	0.153862
TCONS_00038976	Potri.003G017400	Potri.003G017400-OT13	sense_overlapping	protein_coding	Chr03	2058014	2216208	-	4	921	89	0.382193	0.998462	0.402641	0.380726	0.275027	0	0	0.135049	0.324783	0	0	0.002509	0	0.62258	1.28047	2.87472	0.097817	0.142755	0.059735	0.593943	0.0916757	0.153277	0.000836333	1.59259	0.100102
TCONS_00038977	Potri.003G017400	Potri.003G017400-OT15	sense_overlapping	protein_coding	Chr03	2058014	2216212	-	3	798	104	0.37594	0	0	2.4723	0	0	0	0	0	0	0	0	0	0	0	0	0	0	0	0.8241	0	0	0	0	0
TCONS_00038978	Potri.003G017400	Potri.003G017400-OT14	sense_overlapping	protein_coding	Chr03	2058014	2216212	-	2	798	104	0.377193	0	2.76567	1.1947	0	0.369426	0.406822	0	0	0.778785	0.105479	0	0.000351	0.225475	0.364411	0	0	0	0.043037	1.32012	0.258749	0.259595	0.0352767	0.196629	0.0143457
TCONS_00038981	Potri.003G016900	Potri.003G016900-OT3	sense_overlapping	protein_coding	Chr03	2072507	2105009	-	7	758	165	0.436675	0.171801	0	0.348437	0.08697	1.00078	0.980072	0.069772	0.093596	0.050241	0.120136	0.385734	0.087122	0.180631	0.227536	0.351482	0.189469	0.958762	0.418709	0.173413	0.689273	0.071203	0.197664	0.253216	0.522313
TCONS_00038982	Potri.003G016900	Potri.003G016900-OT2	sense_overlapping	protein_coding	Chr03	2072507	2105009	-	6	1064	159	0.417293	0	0.001198	0	0	1.37257	0.924999	0	0	0	0	0.264601	0.384638	0	0	0	0	1.20455	1.24271	0.000399333	0.765856	0	0.216413	0	0.815755
TCONS_00038984	Potri.003G017400	Potri.003G017400-OT16	sense_overlapping	protein_coding	Chr03	2072507	2232938	-	4	589	196	0.424448	0.034587	0.068975	0.049025	0.147175	3.09698	2.33572	0	0.027293	0	0.319176	0.432665	0.216826	0.030431	0.012343	0.050174	1.23166	1.53585	0.277711	0.0508623	1.85996	0.00909767	0.322889	0.0309827	1.01508
TCONS_00038986	Potri.003G016900	Potri.003G016900-OT4	sense_overlapping	protein_coding	Chr03	2072941	2105009	-	5	635	130	0.392126	0.051696	0.15682	0.302239	4.22525	1.24502	0.877706	0.083517	0.101254	0.032946	0.495873	0	0	0.19333	0.262058	0.2621	0.865983	0	1.36411	0.170252	2.11599	0.0725723	0.165291	0.239163	0.743365
TCONS_00038987	Potri.003G017400	Potri.003G017400-OT17	sense_overlapping	protein_coding	Chr03	2072941	2189737	-	3	1584	131	0.350379	0.07941	0.293734	0.581355	1.31854	1.44437	1.32045	4e-05	0.003739	0.034729	0.017971	0.070286	0.10263	0.088206	0.048259	0.103546	0.003637	1.04668	0.618677	0.318166	1.36112	0.012836	0.063629	0.0800037	0.556331
TCONS_00038988	Potri.003G017400	Potri.003G017400-OT18	sense_overlapping	protein_coding	Chr03	2072941	2207170	-	5	662	81	0.392749	0.01083	0.033892	0.029395	2.34559	1.78637	0.802899	0.052023	0.049612	0.018671	0	0.265424	0	0.022999	0.185024	0.06932	1.04086	1.45948	1.19641	0.0247057	1.64495	0.040102	0.0884747	0.0924477	1.23225
TCONS_00038989	Potri.003G017400	Potri.003G017400-OT19	sense_overlapping	protein_coding	Chr03	2072941	2225110	-	3	602	116	0.380399	0	0	0	1.01266	0.525015	0.864383	0	0	0	1.04703	0	0	0	0	0	0.183237	0.715328	0.660899	0	0.800686	0	0.349011	0	0.519821
TCONS_00038990	Potri.003G016900	Potri.003G016900-OT6	sense_overlapping	protein_coding	Chr03	2074482	2105009	-	4	825	113	0.335758	0	0	0.211879	1.89649	3.46726	1.27701	0	0	0	0.325147	0	0	0	0	0.273292	1.38167	1.20143	1.96931	0.0706263	2.21359	0	0.108382	0.0910973	1.51747
TCONS_00038991	Potri.003G016900	Potri.003G016900-OT5	sense_overlapping	protein_coding	Chr03	2074482	2105009	-	4	989	113	0.340748	0.001733	0.008143	0	1.90305	2.46948	0.482103	0.012814	0	0.001065	0	0	0	0.000425	0.012502	0	0	0.406123	0.166031	0.003292	1.61821	0.00462633	0	0.004309	0.190718
TCONS_00038992	Potri.003G017400	Potri.003G017400-OT27	sense_overlapping	protein_coding	Chr03	2079816	2227940	-	2	412	45	0.296117	0.513566	1.79938	0.728993	0	0	0	0.190071	1.18841	0.381183	0	0	0	0.219059	0.31412	0.290159	0	0	0	1.01398	0	0.586556	0	0.274446	0
TCONS_00038995	Potri.003G017400	Potri.003G017400-OT20	sense_overlapping	protein_coding	Chr03	2101628	2216117	-	4	573	82	0.375218	0	3.46766	0	0	0	0	1.99455	0	0	0	0	0	0	0	0	0	0	0	1.15589	0	0.664851	0	0	0
TCONS_00038996	Potri.003G017400	Potri.003G017400-OT21	sense_overlapping	protein_coding	Chr03	2102188	2225368	-	3	545	181	0.423853	1.39983	2.86753	2.30649	0.17058	0.189004	0.115473	1.39506	2.02851	1.30758	0.039732	0.010749	0	2.28158	1.97619	2.18562	0	0.099222	0.005976	2.19129	0.158352	1.57705	0.016827	2.1478	0.035066
TCONS_00038997	Potri.003G017400	Potri.003G017400-OT22	sense_overlapping	protein_coding	Chr03	2103037	2174156	-	2	452	128	0.418142	0.473139	0.934096	1.13452	0	0	0	0.462965	0.413507	0.412609	0	0	0	0.776793	0.582358	0.562268	0	0	0	0.847253	0	0.429694	0	0.640473	0
TCONS_00038998	Potri.003G017400	Potri.003G017400-OT23	sense_overlapping	protein_coding	Chr03	2103037	2205870	-	2	674	128	0.363501	0.646723	1.317	1.02263	0.859091	0.570721	0.776671	0.331586	0.586242	0.315645	0.453046	0.184446	0.144057	0.924768	0.562004	1.17456	0.414055	0.386659	0.55604	0.99545	0.735494	0.411158	0.260516	0.887111	0.452251
TCONS_00039009	Potri.003G017700	Potri.003G017700-OT1	sense_overlapping	protein_coding	Chr03	2188061	2232938	-	3	387	93	0.395349	0	0	0	2.13329	3.14002	0	0	0	0	0.766312	0	0	0	0	0	1.49778	1.27793	0.244126	0	1.75777	0	0.255437	0	1.00661
TCONS_00039011	Potri.003G018000	Potri.003G018000-AS1	antisense	protein_coding	Chr03	2204605	2223698	-	2	1264	131	0.348101	0.567176	0.343821	0.510685	0.988842	1.40755	1.12752	0.634684	0.427372	0.15425	0.339989	0.281045	0.192516	0.208266	0.0949	0.168139	0.863009	0.341986	0.622675	0.473894	1.17464	0.405435	0.271183	0.157102	0.609223
TCONS_00039012	Potri.003G018300	Potri.003G018300-AS1	antisense	protein_coding	Chr03	2205449	2233970	-	2	206	44	0.432039	0.353285	1.06019	0.546694	0.775824	0.300506	0.268648	0.502445	0.677492	0.923447	0.102999	0.016419	0.142324	0.385469	0.418638	0.488123	0.120983	0.530457	0.085324	0.65339	0.448326	0.701128	0.0872473	0.430743	0.245588
TCONS_00039013	Potri.003G018300	Potri.003G018300-AS2	antisense	protein_coding	Chr03	2207337	2235816	-	2	266	75	0.428571	0.270204	0.969502	0.470136	0.224148	0.12282	0.144984	0.207839	0.870622	0.207179	0	0	0	0.582862	0.492057	0.343688	0.180316	0.24621	0.036735	0.569947	0.163984	0.428547	0	0.472869	0.15442
TCONS_00039015	Potri.003G018300	Potri.003G018300-AS3	antisense	protein_coding	Chr03	2233051	2235144	-	2	872	135	0.40367	0.946166	1.7888	1.13664	0.50615	0.390208	0.517012	0.531743	0	0	0.041913	0.12761	0.105753	0.73124	0.762608	1.13616	0.299626	0.286943	0.197819	1.29054	0.471123	0.177248	0.0917587	0.87667	0.261463
TCONS_00039068	Potri.003G020500	Potri.003G020500-AS1	antisense	protein_coding	Chr03	2490728	2493901	-	2	1230	259	0.453659	0.206607	0.310945	0.191002	0.417919	0.449506	0.218017	0.681543	0.492064	0.829153	0.310274	0.846573	0.764064	0.35224	0.198574	0	0.284721	0.227065	0.095119	0.236185	0.361814	0.667587	0.640304	0.183605	0.202302
TCONS_00039072	XLOC_017102	LINC388	lincRNA	novel	Chr03	2527650	2529914	-	4	749	223	0.40721	0	0.08225	0	0.093097	0.084178	0.102636	0.078596	0.524077	0.809179	0	0	0	0.078684	0.103249	0.024761	0.094173	0.208934	0.052184	0.0274167	0.0933037	0.470617	0	0.068898	0.11843
TCONS_00039090	XLOC_017113	LINC389	lincRNA	novel	Chr03	2631339	2632155	-	2	507	67	0.353057	1.71901	3.17572	2.7584	4.2049	3.59176	5.22515	3.35197	4.08	1.47948	5.15595	3.63421	3.45114	2.58101	1.81894	2.2119	2.26422	4.09712	4.39013	2.55104	4.3406	2.97048	4.08043	2.20395	3.58383
TCONS_00039114	Potri.003G022700	Potri.003G022700-AS1	antisense	protein_coding	Chr03	2698275	2701942	-	4	1299	86	0.417244	0.169473	0.116671	0.235857	0.11893	0.170861	0.065817	0.114959	0.259546	0.151878	0.056682	0.088614	0.021051	0.343951	0.365776	0.453365	0.099087	0	0.059777	0.174	0.118536	0.175461	0.055449	0.387697	0.0529547
TCONS_00039231	Potri.003G025700	Potri.003G025700-OT1	sense_overlapping	protein_coding	Chr03	3072816	3073602	-	3	537	73	0.359404	1.39645	0	2.60047	0	0	0	0	0	0	0	0	0	0.415067	0.291424	0	0	0	0	1.33231	0	0	0	0.235497	0
TCONS_00039233	Potri.003G026200	Potri.003G026200-OT1	sense_overlapping	protein_coding	Chr03	3099592	3156533	-	2	274	90	0.456204	0	0	0	0.359462	0.120643	0.139813	0	0	0	0	0	0	0	0	0	0.064357	0	0.048025	0	0.206639	0	0	0	0.0374607
TCONS_00039251	XLOC_017158	LINC390	lincRNA	novel	Chr03	3251427	3252094	-	3	465	89	0.425806	0.211345	0.264041	0.094969	0	0	0	0.287415	0	0.335181	0	0	0	0.619719	0.166032	0.376666	0	0	0.021014	0.190118	0	0.207532	0	0.387472	0.00700467
TCONS_00039274	Potri.003G027800	Potri.003G027800-OT1	sense_overlapping	protein_coding	Chr03	3447248	3617488	-	3	245	67	0.428571	0	0.333593	0.458325	0.305315	0.199503	0.202462	0.147503	0.377237	0.315796	0	0.030831	0.040273	0.153151	0	0.022703	0	0.114603	0	0.263973	0.23576	0.280179	0.0237013	0.058618	0.038201
TCONS_00039290	Potri.003G028700	Potri.003G028700-OT2	sense_overlapping	protein_coding	Chr03	3482355	3616729	-	2	399	58	0.378446	0	0	0	0.148308	0.141384	0.221665	0.042115	0.163469	0.297007	0.121556	0.434862	0.293923	0.036362	0.031334	0.04449	0.201529	0	0.089143	0	0.170452	0.16753	0.283447	0.0373953	0.0968907
TCONS_00039295	Potri.003G028700	Potri.003G028700-OT1	sense_overlapping	protein_coding	Chr03	3484554	3617478	-	2	207	56	0.391304	0.085033	0	0	0	0	0	0	0	0.010802	0	0	0.058334	0	0.500614	0.309868	0.125226	0	0.172291	0.0283443	0	0.00360067	0.0194447	0.270161	0.0991723
TCONS_00039297	Potri.003G028100	Potri.003G028100-AS1	antisense	protein_coding	Chr03	3507380	3508546	-	3	295	92	0.454237	0.067453	0.21408	0.102565	0.512926	0.909417	0.665642	0.142193	0.289295	0.149237	0.367944	0.286632	0.239055	0.117887	0.162807	0.096509	0.199651	0.277767	0.38114	0.128033	0.695995	0.193575	0.297877	0.125734	0.286186
TCONS_00039300	Potri.003G028500	Potri.003G028500-OT1	sense_overlapping	protein_coding	Chr03	3543949	3551253	-	3	1597	133	0.349405	0	0.011669	0.007242	0.847853	0	0.20672	0	0	0	0.762381	0	0	0	0	0	0.063448	0.27399	0	0.00630367	0.351524	0	0.254127	0	0.112479
TCONS_00039302	Potri.003G028500	Potri.003G028500-OT2	sense_overlapping	protein_coding	Chr03	3543949	3551838	-	4	1846	156	0.359155	0	0.00534	0	0	0.116201	0.153761	0.017781	0	0	0	0.412584	0.05559	0	0.019829	0	0.144837	0	1.10939	0.00178	0.0899873	0.005927	0.156058	0.00660967	0.418077
TCONS_00039307	Potri.003G029400	Potri.003G029400-OT1	sense_overlapping	protein_coding	Chr03	3618123	3676700	-	5	346	99	0.445087	0	0.160636	0.167079	1.63587	0.277649	0.772927	0.08536	0.080022	0.040315	0.180633	0.697788	0.221745	0.029136	0.055877	0.014365	0.354106	0.229087	0.238665	0.109238	0.895483	0.0685657	0.366722	0.033126	0.273953
TCONS_00039310	XLOC_017174	LINC391	lincRNA	novel	Chr03	3630980	3633354	-	2	626	83	0.34345	0.127706	0.284211	0.040363	0.515572	0.577189	0.626541	0.105907	0.070563	0	0.430661	0.266366	0.282062	0.031968	0.088143	0.051279	0.280563	0.415206	0.353706	0.15076	0.573101	0.0588233	0.326363	0.05713	0.349825
TCONS_00039324	XLOC_017180	LINC392	lincRNA	novel	Chr03	3716571	3720074	-	2	1463	88	0.328776	0.102417	0.159415	0.093525	0.05528	2.4e-05	0	0.09719	0.104077	0	0	0.052337	8.7e-05	0.181347	0.110984	0.123075	0	0.049114	0.074252	0.118452	0.0184347	0.067089	0.0174747	0.138469	0.041122
TCONS_00039325	XLOC_017180	LINC393	lincRNA	novel	Chr03	3716571	3720087	-	3	724	88	0.366022	0.049527	0.201692	0.045653	0	0	0	0.551312	0.142228	0.036967	0	0	0	0	0.813033	0.098136	0	0	0	0.0989573	0	0.243502	0	0.303723	0
TCONS_00039326	Potri.003G029800	Potri.003G029800-AS1	antisense	protein_coding	Chr03	3716571	3720732	-	2	733	71	0.331514	0	0	0	0	0	0	0	0	0	0	0	0	2.55252	0	0	0	0	0	0	0	0	0	0.850839	0
TCONS_00039327	Potri.003G029800	Potri.003G029800-AS2	antisense	protein_coding	Chr03	3716571	3720741	-	3	1424	150	0.360955	1.13866	1.32509	1.86299	0.554052	0.329307	0.373053	1.22808	3.0646	1.24927	0.256132	0.16718	0.167836	1.61623	1.31109	2.19543	0.423559	0.465034	0.373234	1.44225	0.418804	1.84732	0.197049	1.70758	0.420609
TCONS_00039328	Potri.003G029800	Potri.003G029800-AS3	antisense	protein_coding	Chr03	3716571	3720744	-	4	1185	143	0.368776	0	0	0	0	0	0	0	0	0	0	0	0	0.018392	0	1.30308	0	0	0	0	0	0	0	0.440491	0
TCONS_00039330	Potri.003G029800	Potri.003G029800-AS6	antisense	protein_coding	Chr03	3716571	3720797	-	4	1288	111	0.374224	0	0	0	0.671835	0	0	0	0	0	0	0.978287	0	0	0	0	0	0.852288	1.74067	0	0.223945	0	0.326096	0	0.864319
TCONS_00039332	Potri.003G029800	Potri.003G029800-AS4	antisense	protein_coding	Chr03	3716571	3720797	-	4	1243	143	0.371681	0	1.12787	0.75008	0.912835	0	0	1.23603	0	0	0	0.814809	0	0.094573	3.3182	0.499661	0	0	0	0.625983	0.304278	0.412011	0.271603	1.30414	0
TCONS_00039333	Potri.003G029800	Potri.003G029800-AS5	antisense	protein_coding	Chr03	3716571	3720797	-	4	1264	150	0.368671	0	1.80845	0.668068	0	0	0	0.497473	0	0	0	0	0	0	1.64231	0.453758	0	0	0	0.825507	0	0.165824	0	0.69869	0
TCONS_00039335	Potri.003G029800	Potri.003G029800-AS7	antisense	protein_coding	Chr03	3718014	3720797	-	4	804	153	0.391791	0.044609	2.22033	0.060223	0	2.06536	0	0	0.152813	1.90815	0.002267	0	0	0	0	0	0	0	0	0.775054	0.688453	0.686988	0.000755667	0	0
TCONS_00039336	XLOC_017180	LINC395	lincRNA	novel	Chr03	3718684	3720053	-	2	643	71	0.404355	0.318768	0.31023	0.903499	0.308228	0	0	0.820277	0.559893	1.07192	0.053964	0.012996	0.068389	0.364911	0.297444	0.260296	0	0	0.000406	0.510832	0.102743	0.817363	0.0451163	0.30755	0.000135333
TCONS_00039337	XLOC_017180	LINC394	lincRNA	novel	Chr03	3718684	3720053	-	2	688	60	0.406977	0	0	0	0.32286	0.344951	0.221875	0	0	0	0.104919	0.204038	0.175346	0	0	0	0.457654	0.24188	0.613662	0	0.296562	0	0.161434	0	0.437732
TCONS_00039339	XLOC_017180	LINC396	lincRNA	novel	Chr03	3718684	3720074	-	2	685	85	0.4	1.05603	0.840924	1.26329	0.094078	0.377745	0.193389	0.236322	0.651214	0.562509	0.067636	0	0	0.275815	0.077695	0.243323	0	0	0	1.05341	0.221737	0.483348	0.0225453	0.198944	0
TCONS_00039385	XLOC_017208	LINC397	lincRNA	novel	Chr03	3987503	3989203	-	2	1565	84	0.366773	0.474647	1.0677	1.09177	0.902569	1.0455	0.842369	0.671517	0.578582	0.678308	0.421538	0.360486	0.282632	0.441154	0.793597	0.564802	0.520563	0.482045	0.659753	0.878038	0.930148	0.642802	0.354885	0.599851	0.55412
TCONS_00039422	Potri.003G034100	Potri.003G034100-OT1	sense_overlapping	protein_coding	Chr03	4261976	4306322	-	2	587	86	0.408859	0.226494	1.3144	0.391278	0	0	0	0.281356	0.266515	0.213992	0	0.080194	0	2.30152	2.94601	2.19033	0	0	0	0.644056	0	0.253954	0.0267313	2.47929	0
TCONS_00039429	Potri.003G034100	Potri.003G034100-OT2	sense_overlapping	protein_coding	Chr03	4295896	4296637	-	2	702	118	0.424501	0	0	0	0	0	0	0	0	0	0	0	0	0	0.055081	0.050574	0	0	0	0	0	0	0	0.0352183	0
TCONS_00039448	XLOC_017246	LINC398	lincRNA	novel	Chr03	4372223	4374226	-	2	271	59	0.472325	0.067658	0.106535	0.132037	0	0	0	0.268699	0	0	0	0	0	0.158031	0	0.317041	0	0	0	0.102077	0	0.0895663	0	0.158357	0
TCONS_00039462	Potri.003G035600	Potri.003G035600-OT1	sense_overlapping	protein_coding	Chr03	4536706	4541455	-	3	1814	103	0.386439	1.92511	1.90142	1.98883	1.96916	2.32887	2.73592	2.10513	2.94001	1.84176	1.94956	1.30419	1.27368	1.25633	0.929419	1.37788	1.43016	1.53406	1.32074	1.93845	2.34465	2.29564	1.50914	1.18788	1.42832
TCONS_00039472	Potri.003G036000	Potri.003G036000-OT1	sense_overlapping	protein_coding	Chr03	4641659	4642853	-	2	945	124	0.41164	4.11593	4.80947	0.561534	0.328313	0.895226	0.647463	3.71853	3.2673	4.82577	4.34735	4.40364	5.7811	0.761407	0.711457	0.826877	4.76288	0.80378	5.68204	3.16231	0.623667	3.9372	4.84403	0.76658	3.74957
TCONS_00039477	Potri.003G037100	Potri.003G037100-OT1	sense_overlapping	protein_coding	Chr03	4822681	4826200	-	3	1136	88	0.402289	1.92052	2.22678	2.29045	1.79947	1.22546	1.61904	2.31148	2.1119	2.35865	1.42092	1.79242	1.70485	2.05857	1.92917	2.34127	2.37193	3.27769	2.87319	2.14592	1.54799	2.26068	1.6394	2.10967	2.84094
TCONS_00039479	XLOC_017261	LINC399	lincRNA	novel	Chr03	4824472	4826197	-	2	1598	100	0.3398	0.485355	0.604159	0.604454	0.742101	0.525545	0.381802	0.409275	0.484213	0.619862	0.335528	0.3161	0.173466	0.340697	0.309096	0.391463	0.689125	0.361835	0.33721	0.564656	0.549816	0.50445	0.275031	0.347085	0.462723
TCONS_00039531	Potri.003G039100	Potri.003G039100-OT1	sense_overlapping	protein_coding	Chr03	5202656	5204632	-	2	1949	206	0.389944	0.819961	1.31446	1.197	1.1038	1.97464	1.51203	1.84858	1.36676	1.22982	1.85731	1.33187	1.1275	1.99162	1.31832	1.59643	3.39398	3.65362	2.65741	1.11048	1.53016	1.48172	1.43889	1.63546	3.235
TCONS_00039653	Potri.003G046100	Potri.003G046100-AS1	antisense	protein_coding	Chr03	6270681	6272445	-	2	380	76	0.442105	0	0	0	0	0	0.730959	0	0	0	0	0	0	0.223058	0	0	0	0	0	0	0.243653	0	0	0.0743527	0
TCONS_00039654	Potri.003G046100	Potri.003G046100-AS2	antisense	protein_coding	Chr03	6270681	6272574	-	2	581	76	0.418244	1.98311	1.22149	2.22916	1.08709	0.367541	0.467369	0.466356	0.556391	0.772182	0.189411	0.280982	0.2886	0.452545	0.166344	0.651392	0.393951	0.451609	0.572046	1.81125	0.640665	0.59831	0.252998	0.423427	0.472535
TCONS_00039720	Potri.003G048600	Potri.003G048600-AS1	antisense	protein_coding	Chr03	7116773	7118733	-	2	1583	276	0.363866	0.045404	0.084377	0.238825	0.173611	0.210835	0.024281	0.063763	0.123858	0.17199	0.04386	0.103697	0.01769	0.19721	0.121887	0.144032	0.088967	0	0.049382	0.122869	0.136242	0.11987	0.0550823	0.154376	0.0461163
TCONS_00039754	Potri.003G050300	Potri.003G050300-AS1	antisense	protein_coding	Chr03	7377850	7378895	-	2	588	137	0.423469	0	0	0	0.067542	0.388099	0.196493	0	0	0	0	0	0	0	0	0	0	0.091642	0	0	0.217378	0	0	0	0.0305473
TCONS_00039947	Potri.003G061200	Potri.003G061200-AS1	antisense	protein_coding	Chr03	8852821	8871326	-	3	254	81	0.468504	0	0	0	0	0	0	0	0	0	0	0	0	0	0	0.057099	0	0.508417	0.290079	0	0	0	0	0.019033	0.266165
TCONS_00039983	Potri.003G063400	Potri.003G063400-AS1	antisense	protein_coding	Chr03	9198367	9200484	-	2	1995	466	0.395489	1.46154	0.726378	1.16851	0.742735	0.57346	0.60771	0.206471	0.099273	0.473943	0.060672	0.084203	0.068676	0.424711	0.149944	0.096981	0.182023	0.035131	0.238065	1.11881	0.641302	0.259896	0.0711837	0.223879	0.15174
TCONS_00040035	Potri.003G065800	Potri.003G065800-OT1	sense_overlapping	protein_coding	Chr03	9408350	9411497	-	4	1410	110	0.360993	0.605673	0.588682	0.490626	1.06919	0.327762	0.662585	0.245189	0.353303	0.188114	0.67031	0.237103	0.102185	0.330481	0.156393	0.645554	0.237026	0.55095	0.978799	0.56166	0.686512	0.262202	0.336533	0.377476	0.588925
TCONS_00040101	Potri.003G069200	Potri.003G069200-AS1	antisense	protein_coding	Chr03	9742090	9743607	-	2	753	131	0.454183	0.286698	0.357402	0.282435	0.595864	0.839606	0.814771	0.785554	0.505337	0.934836	0.405034	0.447316	0.553928	0.39103	0.118088	0.108356	0.19203	0.566165	0.399676	0.308845	0.75008	0.741909	0.468759	0.205825	0.385957
TCONS_00040168	Potri.003G070400	Potri.003G070400-OT1	sense_overlapping	protein_coding	Chr03	9839780	9840355	-	2	372	72	0.384409	0.65446	0.727456	0.365792	0	0	0	2.96118	2.82342	1.91299	0	0	0	1.35324	0.787244	0.748293	0	0	0	0.582569	0	2.56587	0	0.962926	0
TCONS_00040207	XLOC_017617	LINC400	lincRNA	novel	Chr03	9993456	9993765	-	2	224	47	0.4375	0	0	0.159203	0	0	0	0.12303	0.240488	0	0.105798	0	0.166126	0.17287	0.395299	0.370883	0	0	0	0.0530677	0	0.121173	0.0906413	0.313017	0
TCONS_00040228	XLOC_017628	LINC401	lincRNA	novel	Chr03	10118313	10119187	-	2	542	78	0.332103	0.087773	0	0	0.326071	0.174255	0.133534	0.236883	0	0	0	0.063329	0	0.114766	0	0.122493	0.022143	0.054095	0.10769	0.0292577	0.211287	0.078961	0.0211097	0.0790863	0.0613093
TCONS_00040304	XLOC_017671	LINC402	lincRNA	novel	Chr03	10410108	10412598	-	2	1504	98	0.396277	0	0	0	0	0	0	0	0	0	0	0	0	0	0	0.01571	1.81177	0.983131	1.86324	0	0	0	0	0.00523667	1.55271
TCONS_00040329	Potri.003G076700	Potri.003G076700-AS1	antisense	protein_coding	Chr03	10511156	10513701	-	2	422	116	0.466825	1.02894	0.491494	1.07992	1.67839	1.34102	1.1847	0.656765	0.738695	0.187005	1.95322	2.55192	1.38493	0.558859	0.182644	0.336244	1.50514	1.29567	1.73406	0.866783	1.40137	0.527488	1.96336	0.359249	1.51162
TCONS_00040512	XLOC_017761	LINC403	lincRNA	novel	Chr03	11114694	11115815	-	2	1027	82	0.407011	3.05695	4.77136	3.92252	3.7474	2.33976	2.62705	2.54102	3.30923	1.21896	0.251267	0.190734	0.164242	3.63396	6.5475	4.8468	2.05321	2.21902	2.20665	3.91694	2.90473	2.3564	0.202081	5.00942	2.15963
TCONS_00040602	XLOC_017797	LINC404	lincRNA	novel	Chr03	11426885	11428133	-	2	329	82	0.410334	0.05573	0	0.106563	0	0	0	0.065037	0	0	0	0	0	0.364956	0	0	0.157221	0	0	0.0540977	0	0.021679	0	0.121652	0.052407
TCONS_00040653	Potri.003G089100	Potri.003G089100-AS1	antisense	protein_coding	Chr03	11652700	11654967	-	2	1362	85	0.394273	0.040027	0	0.105087	0.251157	0.303607	0.26796	0.047879	0.058164	0.173148	0.227782	0.563536	0.416934	0	0.016008	0	0.23037	0.35728	0.214751	0.0483713	0.274241	0.0930637	0.402751	0.005336	0.267467
TCONS_00040713	Potri.003G091800	Potri.003G091800-OT1	sense_overlapping	protein_coding	Chr03	11875625	11908731	-	2	921	96	0.371336	1.69861	3.17126	1.79	3.29835	5.59216	4.82801	3.3247	4.17612	2.90372	2.95954	2.90164	2.55876	1.12032	1.74717	1.64432	1.24922	2.21386	2.06151	2.21995	4.57284	3.46818	2.80665	1.50393	1.84153
TCONS_00040719	Potri.003G092000	Potri.003G092000-AS1	antisense	protein_coding	Chr03	11917005	11918221	-	4	860	92	0.387209	0.338962	0.158163	0.371532	0.417158	0.199162	0.111363	0.057967	0.390725	0.137032	0.120966	0.196512	0.175245	0.057431	0.067442	0.041283	0.272854	0.101973	0.228413	0.289552	0.242561	0.195241	0.164241	0.0553853	0.20108
TCONS_00040797	Potri.003G095100	Potri.003G095100-OT1	sense_overlapping	protein_coding	Chr03	12195144	12198089	-	2	1879	81	0.357637	1.1024	1.72532	0.977185	0	0	0.196123	1.6703	2.47305	1.09761	0.045701	0	0.127759	0.817657	0.424545	0.510468	0.039545	0.068455	0.069667	1.2683	0.0653743	1.74698	0.05782	0.584223	0.0592223
TCONS_00040799	Potri.003G095100	Potri.003G095100-OT2	sense_overlapping	protein_coding	Chr03	12195678	12197962	-	2	1564	81	0.349744	0.005407	0.006018	0.008011	0.360592	0.119486	0.178073	0.00624	0	0	0.070024	0.217472	0.131166	0.004326	0.008571	0.108479	0.238582	0.407518	0.263469	0.00647867	0.219384	0.00208	0.139554	0.0404587	0.30319
TCONS_00040844	Potri.003G096600	Potri.003G096600-AS2	antisense	protein_coding	Chr03	12339285	12340297	-	2	682	90	0.397361	0	0	0	0	0	0	0.049279	0.661326	1.04202	0	0	0	0	0	0	0	0	0	0	0	0.58421	0	0	0
TCONS_00040845	Potri.003G096600	Potri.003G096600-AS1	antisense	protein_coding	Chr03	12339285	12340297	-	2	765	89	0.385621	0.078952	0	0	0	0.043743	0	0	0.002934	0.488942	0	0	0.079894	0	0	0	0	0	0	0.0263173	0.014581	0.163959	0.0266313	0	0
TCONS_00040954	XLOC_017967	LINC405	lincRNA	novel	Chr03	12732060	12732484	-	2	331	56	0.359517	0	0	0	0.488594	0.433402	1.26611	0	0	0	0.481051	0.455055	0.112708	0	0	0	0	0	0	0	0.729368	0	0.349605	0	0
TCONS_00040976	XLOC_017974	LINC406	lincRNA	novel	Chr03	12811500	12813199	-	2	1180	79	0.363559	1.7697	1.26047	1.55185	3.2714	3.58009	2.63996	3.9289	1.76191	1.47158	2.9071	2.72125	2.84614	2.94505	1.22813	1.3803	2.49996	2.8413	2.80381	1.52734	3.16382	2.38746	2.82483	1.85116	2.71502
TCONS_00041081	Potri.003G105700	Potri.003G105700-AS1	antisense	protein_coding	Chr03	13001246	13002203	-	3	720	169	0.395833	0	0.079733	0.250829	0.221769	0.050343	0	0.053366	0.109936	0.300137	0	0.328674	0	0	0	0	0.097966	0.140934	0.054286	0.110187	0.090704	0.15448	0.109558	0	0.0977287
TCONS_00041128	Potri.003G106700	Potri.003G106700-OT1	sense_overlapping	protein_coding	Chr03	13078837	13080993	-	4	1816	99	0.383811	1.52012	1.50187	1.54771	3.3844	3.73414	3.8843	1.27537	1.1314	1.09817	1.88396	1.81792	1.95265	1.66866	1.91986	1.37559	3.91304	4.61716	3.76782	1.52323	3.66762	1.16831	1.88485	1.6547	4.09934
TCONS_00041212	Potri.003G110600	Potri.003G110600-OT1	sense_overlapping	protein_coding	Chr03	13389308	13430324	-	2	478	79	0.357741	0	0	1.46691	2.43883	1.86437	0	1.72751	0	0	0.217637	0.097411	0.202489	0	0	2.2426	2.65407	0	0	0.48897	1.4344	0.575837	0.172512	0.747534	0.884688
TCONS_00041268	Potri.003G111800	Potri.003G111800-AS1	antisense	protein_coding	Chr03	13540093	13544788	-	2	1107	307	0.447154	0.562702	0.299111	0.260764	0.321808	0.181887	0.363013	0.148357	0.178429	0.529909	0.843057	0.553805	0.679015	0.375752	0.26197	0.368076	0.624856	0.222494	0.279166	0.374192	0.288903	0.285565	0.691959	0.335266	0.375505
TCONS_00041292	Potri.003G113200	Potri.003G113200-AS1	antisense	protein_coding	Chr03	13703239	13704554	-	2	340	56	0.35	0.536397	0.897134	0.264343	0	0	0	0.6346	1.44071	0.462665	0	0	0	0.250736	0.395766	0.258269	0	0	0	0.565958	0	0.845992	0	0.30159	0
TCONS_00041929	XLOC_018366	LINC407	lincRNA	novel	Chr03	15825615	15827887	-	2	578	106	0.423875	0.437551	0.495385	0.960508	0	0	0	1.94088	1.33551	1.00484	0.256313	0.153573	0.091928	0.633937	1.02979	0.607958	0.346532	0.143776	0.251095	0.631148	0	1.42708	0.167271	0.757229	0.247134
TCONS_00041984	Potri.003G144000	Potri.003G144000-AS1	antisense	protein_coding	Chr03	16023648	16031687	-	2	481	160	0.426195	0.250258	0.079567	0.372706	0.482191	0.159206	0.159822	0.069871	0.157286	0.570132	0.502567	0	0.141249	0.080464	0.156489	0.341747	0.256136	0.321197	0.364854	0.234177	0.267073	0.265763	0.214605	0.1929	0.314062
TCONS_00042165	Potri.003G152300	Potri.003G152300-OT1	sense_overlapping	protein_coding	Chr03	16610555	16612579	-	2	252	59	0.365079	0.127844	0.074924	0.338486	0.375083	0	0.076519	0.388982	0.431202	0.36744	0.027552	0	0.073461	0.197735	0.610691	0.765951	0.13342	0.06988	0.099782	0.180418	0.150534	0.395875	0.033671	0.524792	0.101027
TCONS_00042170	Potri.003G152400	Potri.003G152400-OT1	sense_overlapping	protein_coding	Chr03	16618151	16618835	-	2	594	137	0.377104	0	0	0	1.02964	1.32608	1.05807	0	0	0	6.00311	6.79602	3.65061	0	0	0	0.207806	0.320855	0.315844	0	1.13793	0	5.48325	0	0.281502
TCONS_00042187	Potri.003G153000	Potri.003G153000-OT1	sense_overlapping	protein_coding	Chr03	16664075	16667550	-	4	1030	205	0.38835	0	0	0	0.090181	0	0.221286	0	0.001255	0.273817	0.196719	0.179348	0	0	0.037172	0	0	0	0.021451	0	0.103822	0.0916907	0.125356	0.0123907	0.00715033
TCONS_00042188	Potri.003G153000	Potri.003G153000-OT2	sense_overlapping	protein_coding	Chr03	16664075	16667558	-	4	1077	218	0.390901	0	0	0.138953	0.157527	0.126189	0	0.442926	0.220005	0.276004	0.250734	0.103143	0.000786	0.171911	0.125439	0.03736	0.029853	0.076017	0.003078	0.0463177	0.094572	0.312978	0.118221	0.11157	0.036316
TCONS_00042189	Potri.003G153200	Potri.003G153200-OT2	sense_overlapping	protein_coding	Chr03	16664075	16668881	-	5	953	205	0.392445	0	0	0	0.249256	0	0.116949	0	0	0.270088	0.147359	0.113169	0	0	0	0	0	0	0	0	0.122068	0.0900293	0.0868427	0	0
TCONS_00042190	Potri.003G153200	Potri.003G153200-OT1	sense_overlapping	protein_coding	Chr03	16664075	16668881	-	5	989	217	0.397371	0	0	0	0	0.26386	0	0	0	0	0	0.170078	0.132224	0	0	0	0	0	0	0	0.0879533	0	0.100767	0	0
TCONS_00042191	Potri.003G153200	Potri.003G153200-OT3	sense_overlapping	protein_coding	Chr03	16664075	16668933	-	5	1044	218	0.387931	0	0	0.135601	0.232701	0.154149	0	0.236267	0.614135	0.29604	0.18719	0.202195	0	0.067739	0.073202	0.151083	0.22468	0.134813	0	0.0452003	0.12895	0.382147	0.129795	0.0973413	0.119831
TCONS_00042197	Potri.003G154200	Potri.003G154200-OT1	sense_overlapping	protein_coding	Chr03	16694924	16752293	-	5	616	180	0.430195	0	0	0	0.386832	0.457064	0.313034	0	0	0	0.632879	1.24364	0.589451	0	0	0	0.533435	0.623582	0.505491	0	0.385643	0	0.82199	0	0.554169
TCONS_00042202	Potri.003G154200	Potri.003G154200-OT2	sense_overlapping	protein_coding	Chr03	16701391	16759700	-	5	928	267	0.384698	0	0	1.58957	0	0	0	0	0.716219	0	0.186954	0.453606	0	0	0	0.194112	0.279795	0	0	0.529857	0	0.23874	0.21352	0.064704	0.093265
TCONS_00042203	Potri.003G154200	Potri.003G154200-OT4	sense_overlapping	protein_coding	Chr03	16701391	16759724	-	5	952	267	0.378151	1.05038	0.779408	1.80522	0.526868	0.267876	0.301488	0.802844	0.8391	1.35234	0.456552	0.490066	0.375192	1.61629	1.18602	2.52861	0.429894	0.197039	0.145712	1.21167	0.365411	0.998096	0.440603	1.77697	0.257548
TCONS_00042204	Potri.003G154200	Potri.003G154200-OT3	sense_overlapping	protein_coding	Chr03	16701391	16759724	-	4	952	267	0.378151	1.70643	0.409652	0.034057	0.245784	0.091103	0.080525	0.880094	0.030856	1.02293	0.070328	0.001205	0.135578	0.641291	0.513798	0	0.052689	0.24534	0.108319	0.716714	0.139137	0.644625	0.069037	0.38503	0.135449
TCONS_00042206	Potri.003G154200	Potri.003G154200-OT5	sense_overlapping	protein_coding	Chr03	16707625	16765327	-	4	1769	193	0.410401	0.104164	0.112255	0.109529	0.160289	0.159881	0.12093	0.084037	0.103333	0.292655	0.310477	0.075591	0.183491	0.12464	0.138827	0.161775	0.473686	0.376248	0.334746	0.108649	0.147033	0.160008	0.189853	0.141747	0.394893
TCONS_00042207	Potri.003G154200	Potri.003G154200-OT6	sense_overlapping	protein_coding	Chr03	16707625	16765362	-	5	1343	275	0.424423	0.128017	0.11523	0.152866	0.024718	0.251679	0.380633	0.086392	0.168182	0.201215	0.097863	0.66717	0.279636	0.103964	0.165227	0.069832	0.604085	0.599719	0.533379	0.132038	0.21901	0.15193	0.348223	0.113008	0.579061
TCONS_00042212	Potri.003G154400	Potri.003G154400-AS1	antisense	protein_coding	Chr03	16758568	16759699	-	2	479	90	0.394572	0.059331	0.274223	0.213627	0.395102	0.535749	0	0.061294	0	0.111533	0.594055	0.270846	0.490979	0.094557	0	0.164785	0.175094	0.552445	0.056466	0.182394	0.310284	0.057609	0.45196	0.0864473	0.261335
TCONS_00042265	Potri.003G157400	Potri.003G157400-AS1	antisense	protein_coding	Chr03	16972887	16974674	-	3	1178	129	0.401528	0.266572	0.388957	0.40273	0.833852	0.629383	0.456868	0.140732	0.033625	0.13551	0.02947	0.070279	0.023852	0.024023	0.045318	0.030239	0.171405	0.135232	0.08179	0.352753	0.640034	0.103289	0.0412003	0.0331933	0.129476
TCONS_00042280	Potri.003G157800	Potri.003G157800-AS1	antisense	protein_coding	Chr03	17006699	17007980	-	2	622	76	0.377814	0.237621	0.119779	0.312042	0.050761	0.153895	0.173195	0.152371	0.053705	0.253326	0.275341	0.268986	0.362285	0.262212	0.124538	0.08619	0.091288	0.04224	0.281936	0.223147	0.12595	0.153134	0.302204	0.157647	0.138488
TCONS_00042305	XLOC_018544	LINC408	lincRNA	novel	Chr03	17085549	17086045	-	2	469	95	0.385928	0.114677	0.477376	0.844888	0.298477	0.301335	0.44829	0.107489	0.042228	0.042066	0.088278	0.065385	0.131313	0.160009	0.121469	0.436537	0.440156	0.502547	0.458879	0.47898	0.349367	0.0639277	0.094992	0.239338	0.467194
TCONS_00042348	Potri.003G161800	Potri.003G161800-OT1	sense_overlapping	protein_coding	Chr03	17287196	17289204	-	2	963	89	0.395639	0.054113	0	0.03528	0	0	0	0	0.30931	0.586662	0	0.102706	0.073088	0.031171	0.322157	0	0	0	0	0.0297977	0	0.298657	0.058598	0.117776	0
TCONS_00042355	Potri.003G162100	Potri.003G162100-AS1	antisense	protein_coding	Chr03	17303982	17304560	-	2	438	98	0.408676	0	0.087378	0	0	0	0	0.837133	0.312598	0.393679	0.829576	1.48675	0.978323	0	0	0	0	0.08041	0	0.029126	0	0.51447	1.09822	0	0.0268033
TCONS_00042401	Potri.003G163300	Potri.003G163300-AS1	antisense	protein_coding	Chr03	17426491	17427243	-	2	665	128	0.395489	0.256234	0.05736	0.088478	0.285211	0.037391	0.139353	0	0	0.150084	0	0	0	0.089236	0.053055	0.238095	0.046744	0	0	0.134024	0.153985	0.050028	0	0.126795	0.0155813
TCONS_00042445	Potri.003G165300	Potri.003G165300-OT1	sense_overlapping	protein_coding	Chr03	17583382	17585490	-	2	2028	89	0.372288	0.053282	0.035982	0.055991	0	0	0	0	0	0	0	0	0	0.592392	0.170878	0.480386	0	0	0	0.0484183	0	0	0	0.414552	0
TCONS_00042453	XLOC_018616	LINC409	lincRNA	novel	Chr03	17650737	17651778	-	2	945	86	0.394709	1.21759	0.528531	0.18996	1.16087	0.777799	1.21484	0	0	0	0.073472	0	0.029832	1.19496	3.39895	3.19324	1.4496	1.87705	1.10267	0.645361	1.05117	0	0.0344347	2.59571	1.47644
TCONS_00042454	XLOC_018616	LINC410	lincRNA	novel	Chr03	17650737	17651806	-	2	961	86	0.3923	0.184662	0.097554	0	0.151836	0	0.363401	0	0	0	0	0	0	0.554468	0.391013	1.91179	0.679093	0.231079	0	0.094072	0.171746	0	0	0.952423	0.303391
TCONS_00042472	XLOC_018622	LINC411	lincRNA	novel	Chr03	17712688	17713574	-	2	283	54	0.385159	0	0	0	0	0	0	0	0	0	0	0	0	2.48554	2.54317	0	0	0	0	0	0	0	0	1.67624	0
TCONS_00042473	XLOC_018622	LINC412	lincRNA	novel	Chr03	17712688	17713575	-	2	334	54	0.38024	0	0.330771	0	0.362962	0.6765	0.790561	0	0	0	0	0	0	0.007207	0.001553	1.3436	1.53002	2.01369	1.75846	0.110257	0.610008	0	0	0.450786	1.76739
TCONS_00042485	Potri.003G167100	Potri.003G167100-AS1	antisense	protein_coding	Chr03	17769181	17771938	-	3	1542	109	0.36511	0	0	0	0	0.644293	0.282547	0	0	0	0	0	0	0	0	0	0	0.377038	0	0	0.308947	0	0	0	0.125679
TCONS_00042486	Potri.003G167100	Potri.003G167100-AS2	antisense	protein_coding	Chr03	17769181	17771950	-	2	1274	113	0.360283	0.24127	0.978758	0.321442	0	0.16373	0.359137	0.009472	0.084151	0.301911	0.622824	0.533748	0.341584	0.708651	0.20256	0.344958	0.13668	0.15534	0.353984	0.513823	0.174289	0.131845	0.499385	0.418723	0.215335
TCONS_00042529	Potri.003G168800	Potri.003G168800-OT1	sense_overlapping	protein_coding	Chr03	17891283	17892240	-	2	851	131	0.351351	5.74991	10.7142	8.81343	11.383	10.2764	13.0324	7.49532	8.82855	5.2482	8.18994	7.65029	0.772561	5.80552	8.75633	12.7005	4.72694	6.53642	6.23213	8.42584	11.5639	7.19069	5.5376	9.08746	5.83183
TCONS_00042530	Potri.003G168900	Potri.003G168900-AS1	antisense	protein_coding	Chr03	17896019	17898879	-	2	2336	707	0.416952	0.185708	0.146959	0.108049	0.016945	0.081954	0.073797	0.280067	0.117281	0.150727	0.074057	0.099421	0.082707	0.172019	0.082653	0.059831	0.029792	0.104181	0.083659	0.146905	0.0575653	0.182692	0.085395	0.104834	0.072544
TCONS_00042541	Potri.003G170100	Potri.003G170100-OT1	sense_overlapping	protein_coding	Chr03	17976680	18013524	-	7	867	213	0.434833	0.124772	0.502323	0.660572	0.4938	0.521248	0.184007	0.497499	0.426378	0.350384	0.266373	0.204691	0.227507	0	0.01115	0	0	0.242334	0	0.429222	0.399685	0.424754	0.232857	0.00371667	0.080778
TCONS_00042542	Potri.003G170100	Potri.003G170100-OT2	sense_overlapping	protein_coding	Chr03	17976680	18013531	-	7	793	186	0.443884	0.4725	0.017058	0.411415	0	0	0	0.020928	0.060045	0	0	0	0	0	0	0	0	0	0	0.300324	0	0.026991	0	0	0
TCONS_00042546	Potri.003G170300	Potri.003G170300-AS1	antisense	protein_coding	Chr03	18031766	18034440	-	2	1101	151	0.396004	0.122621	0.173689	0.195544	0.364563	0.202515	0.193238	0.076007	0.130083	0.071677	0.310368	0.349592	0.151753	0.147589	0.297464	0.287531	0.217606	0.175404	0.366361	0.163951	0.253439	0.092589	0.270571	0.244195	0.253124
TCONS_00042554	Potri.003G170900	Potri.003G170900-AS1	antisense	protein_coding	Chr03	18065374	18065921	-	2	367	77	0.433243	0.099254	0.091775	0.058073	0	0	0	0	0.331674	0.180216	0	0	0	0.055169	0.105184	0	0.286369	0.120117	0.049345	0.083034	0	0.17063	0	0.053451	0.151944
TCONS_00042570	Potri.003G171200	Potri.003G171200-AS1	antisense	protein_coding	Chr03	18101895	18104627	-	2	2547	773	0.442089	0.348189	0	0	0	0.067097	0	0.233287	0.076958	0.334099	0.029645	0	0	0.206256	0.125511	0.132508	0	0	0.165569	0.116063	0.0223657	0.214781	0.00988167	0.154758	0.0551897
TCONS_00042581	Potri.003G171700	Potri.003G171700-OT1	sense_overlapping	protein_coding	Chr03	18162471	18165119	-	2	1936	87	0.387397	2.38072	1.69425	1.25422	0.338483	0.527969	0.227187	1.4407	1.3996	1.08747	0.118951	0.067526	0.165572	0.522973	0.669821	1.14863	0.354475	0.526667	0.523159	1.7764	0.364546	1.30926	0.11735	0.780474	0.4681
TCONS_00042628	Potri.003G173300	Potri.003G173300-AS1	antisense	protein_coding	Chr03	18260821	18265145	-	4	1389	129	0.427646	0.810496	0.433431	0	0	0.36186	0.166862	0.759955	0.898287	0	1.11592	0.941263	0	0.533993	0.510523	0	0	0.951589	0	0.414642	0.176241	0.552747	0.685728	0.348172	0.317196
TCONS_00042692	Potri.003G176700	Potri.003G176700-AS1	antisense	protein_coding	Chr03	18508547	18515224	-	2	391	129	0.473146	0	0	0.956981	0	0	0	0	0.017087	0	0	0	0	0.684684	0.979368	1.86122	9.92892	7.21322	4.01886	0.318994	0	0.00569567	0	1.17509	7.05367
TCONS_00042754	Potri.003G180500	Potri.003G180500-AS1	antisense	protein_coding	Chr03	18763981	18764556	-	2	474	127	0.43038	0.629228	0.626289	0.533764	0.414463	0.465822	0.689954	0.723448	0.083565	0.311856	0.511942	0	0.504744	0.362238	0.701622	0.260657	0.296377	1.78029	0.604976	0.596427	0.523413	0.372956	0.338895	0.441506	0.893881
TCONS_00042769	Potri.003G181100	Potri.003G181100-AS1	antisense	protein_coding	Chr03	18812203	18813430	-	2	1033	292	0.389158	0.352743	0.480403	0.553523	0.395994	0.425515	0.101417	0.278127	0.557027	0.52547	0.417167	0.666847	0.435739	0.562964	0.149227	0.171617	0.282915	0.340375	0.188681	0.462223	0.307642	0.453541	0.506584	0.294603	0.270657
TCONS_00042835	XLOC_018792	LINC413	lincRNA	novel	Chr03	19041665	19042374	-	2	674	139	0.437685	0	0	0	0	0	0	0	0	0	0	0	0	0	0	0	0.47006	0.342963	0.318368	0	0	0	0	0	0.37713
TCONS_00042858	Potri.003G186400	Potri.003G186400-OT1	sense_overlapping	protein_coding	Chr03	19246522	19249585	-	2	1453	110	0.387474	4.55319	4.26437	5.14197	4.81185	4.31233	6.49246	7.94426	5.54691	5.86579	7.84818	11.7052	12.0249	5.16459	3.7862	6.63623	6.16634	7.6844	6.6816	4.65318	5.20555	6.45232	10.5261	5.19567	6.84412
TCONS_00042871	Potri.003G187000	Potri.003G187000-AS1	antisense	protein_coding	Chr03	19294593	19299823	-	2	350	93	0.46	0.312922	0	0.194285	0.083921	0	0	0.933665	0.193477	0.184394	0	0	0	0.266003	0	0	0	0	0	0.169069	0.0279737	0.437179	0	0.0886677	0
TCONS_00042882	Potri.003G187900	Potri.003G187900-AS1	antisense	protein_coding	Chr03	19331286	19364592	-	2	570	173	0.415789	0.713253	0.567137	0.668548	0.685137	0.167934	0.371901	0	0.069259	0.414194	0	0	0	0.549446	0.598545	0.184368	0.061873	0.059729	0.136625	0.649646	0.408324	0.161151	0	0.44412	0.0860757
TCONS_00042897	Potri.003G189000	Potri.003G189000-OT1	sense_overlapping	protein_coding	Chr03	19395112	19399965	-	2	291	94	0.419244	0	0	0	0.149689	0	0	0	0	0	0	0	0	0	0	0	0.568402	1.63389	0.520247	0	0.0498963	0	0	0	0.907513
TCONS_00042935	Potri.003G191400	Potri.003G191400-AS1	antisense	protein_coding	Chr03	19567944	19571897	-	2	456	69	0.423246	0.272081	0.083929	0.079262	0.132382	0.167934	0.084574	0.439264	0	0.17364	0	0.513025	0.216379	0.030593	0.042398	0.038704	0.239242	0.038618	0	0.145091	0.128297	0.204301	0.243135	0.0372317	0.09262
TCONS_00043052	Potri.003G194800	Potri.003G194800-AS1	antisense	protein_coding	Chr03	19819843	19820822	-	2	943	115	0.450689	0.077256	0	0.038328	0.041975	0	0.040488	0.442099	0.297634	0.294657	0.184069	0.29925	0.059691	0	0	0	0.130773	0.112045	0.041448	0.038528	0.0274877	0.344797	0.181003	0	0.0947553
TCONS_00043077	Potri.003G196400	Potri.003G196400-OT1	sense_overlapping	protein_coding	Chr03	19923523	19931435	-	15	2349	589	0.445722	0.233543	0.303119	0.304452	0.542999	0.438717	0.262359	0.367366	0.453235	0.361769	0.372573	0.489604	0.282218	0.157649	0.242143	0.449144	0.350774	0.199094	0.320916	0.280371	0.414692	0.394123	0.381465	0.282979	0.290261
TCONS_00043099	XLOC_018916	LINC414	lincRNA	novel	Chr03	20074263	20075413	-	2	321	74	0.457944	0	0	0.184846	0	0.093794	0	0.522017	0.379646	0.114727	0.158757	0.327642	0	0.409197	0.177976	0.244062	0.071011	0	0	0.0616153	0.0312647	0.338797	0.162133	0.277078	0.0236703
TCONS_00043100	Potri.003G198000	Potri.003G198000-AS1	antisense	protein_coding	Chr03	20074263	20076478	-	2	1296	292	0.421296	0.097335	0.009431	0.114217	0.094077	0.16841	0.178546	0.05191	0.064796	0	0.084169	0.249592	0.06533	0.097783	0.080207	0.055132	0.077656	0	0.052944	0.073661	0.147011	0.038902	0.13303	0.0777073	0.0435333
TCONS_00043127	Potri.003G199200	Potri.003G199200-OT1	sense_overlapping	protein_coding	Chr03	20174233	20202982	-	4	451	57	0.385809	0.134271	0.011283	0	0.567161	0.623976	0.341098	0.04684	0.449104	0.010913	0.508729	0.152615	0.552184	0	0.033021	0	0.263406	0.501014	0.367911	0.048518	0.510745	0.168952	0.404509	0.011007	0.377444
TCONS_00043128	Potri.003G199200	Potri.003G199200-OT2	sense_overlapping	protein_coding	Chr03	20174634	20202982	-	3	643	72	0.353033	6.74798	8.65432	7.54781	1.86452	4.00175	2.8309	7.47324	4.83544	4.95461	2.22427	1.52766	0.372074	5.43979	13.9275	7.70393	1.12891	1.25911	1.29611	7.65004	2.89906	5.75443	1.37467	9.02375	1.22804
TCONS_00043207	Potri.003G203600	Potri.003G203600-AS1	antisense	protein_coding	Chr03	20471220	20480357	-	4	5314	212	0.382198	0	0	0.133633	0	0	0.000134	0	0	0.276603	3.9e-05	0.09541	7.8e-05	0.080096	0	0	0	2.3e-05	0	0.0445443	4.46667e-05	0.092201	0.0318423	0.0266987	7.66667e-06
TCONS_00043208	Potri.003G203600	Potri.003G203600-AS2	antisense	protein_coding	Chr03	20471220	20480371	-	3	3355	212	0.400596	0.052051	0	0.070895	0.36901	0	0.188634	0.107074	0	0.071032	0.232848	0	0.163298	0	0.073897	0.203399	0.123488	0.242099	0	0.040982	0.185881	0.0593687	0.132049	0.092432	0.121862
TCONS_00043209	Potri.003G203600	Potri.003G203600-AS3	antisense	protein_coding	Chr03	20471220	20480382	-	4	6965	212	0.37028	0.146021	0.296658	0.104311	0.030001	0.12226	0.003168	0.284768	0.306928	0.15133	0.003495	0	0.008141	0.094591	0.093872	0.107892	0.160347	0.019946	0.001188	0.18233	0.0518097	0.247675	0.00387867	0.098785	0.0604937
TCONS_00043210	Potri.003G203600	Potri.003G203600-AS5	antisense	protein_coding	Chr03	20471220	20480392	-	5	2714	224	0.414517	0.059057	0.062133	0.127365	0.0358	0	0.065349	0.196948	0.295721	0	0	0	0.045486	0	0.101896	0.100261	0.095135	0	0	0.0828517	0.0337163	0.164223	0.015162	0.0673857	0.0317117
TCONS_00043211	Potri.003G203600	Potri.003G203600-AS4	antisense	protein_coding	Chr03	20471220	20480392	-	2	4384	212	0.400091	0.070954	0.074423	0.069678	0.111917	0.20805	0.139867	0.140563	0.193707	0.089489	0.155873	0.205607	0.089914	0.076278	0.056829	0.088801	0.102829	0.26686	0	0.071685	0.153278	0.141253	0.150465	0.0739693	0.12323
TCONS_00043213	Potri.003G203600	Potri.003G203600-AS8	antisense	protein_coding	Chr03	20471220	20480464	-	4	2890	212	0.414533	0.042454	0	0.083813	0.131518	0	0.114586	0.065581	0	0.068213	0.070573	0	0.072233	0	0.06715	0.074337	0.055937	0.093873	0	0.042089	0.0820347	0.044598	0.047602	0.0471623	0.0499367
TCONS_00043214	Potri.003G203600	Potri.003G203600-AS7	antisense	protein_coding	Chr03	20471220	20480464	-	4	2723	224	0.418656	0.069819	0.11458	0.079543	0.281882	0	0.306858	0.075832	0.136468	0.086651	0.254714	0.244096	0.277644	0.060858	0.021957	0	0.336312	0.476396	0.417955	0.0879807	0.196247	0.0996503	0.258818	0.027605	0.410221
TCONS_00043215	Potri.003G203600	Potri.003G203600-AS6	antisense	protein_coding	Chr03	20471220	20480464	-	3	8666	212	0.373298	0.131718	0.118385	0.11064	0.004699	0.058014	0.000635	0.288774	0.268404	0.20357	0	0	0.019063	0.084449	0.102932	0.103784	0.172387	0.015529	0.000123	0.120248	0.021116	0.253583	0.00635433	0.097055	0.0626797
TCONS_00043216	Potri.003G203600	Potri.003G203600-AS12	antisense	protein_coding	Chr03	20471220	20480465	-	2	4452	212	0.402291	0.045807	0.073623	0.068561	0.114781	0.190076	0.110272	0.110014	0.110526	0.083666	0.061066	0.052234	0.046065	0.03905	0.053181	0	0.082475	0.114227	0.237325	0.0626637	0.138376	0.101402	0.0531217	0.0307437	0.144676
TCONS_00043217	Potri.003G203600	Potri.003G203600-AS11	antisense	protein_coding	Chr03	20471220	20480465	-	2	9225	212	0.371816	0.140074	0.134786	0.124858	0.001424	0.014633	0.056788	0.266208	0.485	0.221986	0.048346	0.109951	0.030716	0.104937	0.094875	0.120491	0.197332	0.092747	0.05494	0.133239	0.0242817	0.324398	0.0630043	0.106768	0.115006
TCONS_00043218	Potri.003G203600	Potri.003G203600-AS9	antisense	protein_coding	Chr03	20471220	20480465	-	3	7606	212	0.370366	0.151235	0.136694	0.119151	0.074135	0.118159	0.0567	0.790606	0.66287	0.165768	0.088769	0	0.004079	0.111624	0.095971	0.124273	0.189391	0.014686	0.049574	0.135693	0.082998	0.539748	0.0309493	0.110623	0.0845503
TCONS_00043219	Potri.003G203600	Potri.003G203600-AS10	antisense	protein_coding	Chr03	20471220	20480465	-	4	2729	224	0.419201	0.266065	0.322866	0.266819	0.173448	0	0.245679	0.564887	0.356946	0.343913	0.357073	0.156794	0.346138	0.251673	0.419393	0.425637	0.291922	0.592595	0	0.28525	0.139709	0.421915	0.286668	0.365568	0.294839
TCONS_00043269	Potri.003G205500	Potri.003G205500-AS2	antisense	protein_coding	Chr03	20637253	20640533	-	3	1098	180	0.439891	5.75096	6.18436	10.0701	7.51372	5.76857	4.89133	4.21229	7.85549	12.8488	4.39512	6.36263	3.61894	2.87579	4.22933	2.2258	3.34989	2.55757	3.92019	7.33513	6.05787	8.30551	4.79223	3.11031	3.27588
TCONS_00043270	Potri.003G205500	Potri.003G205500-AS1	antisense	protein_coding	Chr03	20637253	20640533	-	3	1083	180	0.441367	0.491966	3.25379	2.31112	0.765818	0	0	0.957006	2.09408	0	0	0	0.998443	0	0.395784	0.616932	0	0	0	2.01896	0.255273	1.01703	0.332814	0.337572	0
TCONS_00043288	Potri.003G206700	Potri.003G206700-OT1	sense_overlapping	protein_coding	Chr03	20716027	20742938	-	2	923	73	0.345612	0	0	0	6.17134	3.17724	5.92493	0	0	0	0.045217	0	0.019412	0	0	0	6.25118	8.29096	8.10172	0	5.09117	0	0.021543	0	7.54795
TCONS_00043289	Potri.003G206700	Potri.003G206700-OT3	sense_overlapping	protein_coding	Chr03	20716027	20744024	-	3	922	73	0.347072	0	0	0	3.20248	2.11994	2.18256	0	0	0	0	0.047118	0.056498	0	0	0	3.62122	4.37506	2.29582	0	2.50166	0	0.0345387	0	3.4307
TCONS_00043290	Potri.003G206700	Potri.003G206700-OT2	sense_overlapping	protein_coding	Chr03	20716027	20744024	-	3	923	73	0.347779	0	0	0	3.41248	3.18589	2.71276	0	0	0	0.086047	0.078256	0	0	0	0	6.24405	4.79737	3.81408	0	3.10371	0	0.0547677	0	4.95183
TCONS_00043306	Potri.003G207600	Potri.003G207600-AS1	antisense	protein_coding	Chr03	20813552	20818747	-	2	519	120	0.433526	0	0.161162	0.380469	0	0	0.04888	0.128316	0.156181	0	0	0	0	0.158667	0	0.242157	0	0.052035	0.130008	0.180544	0.0162933	0.0948323	0	0.133608	0.060681
TCONS_00043309	Potri.003G209200	Potri.003G209200-OT1	sense_overlapping	protein_coding	Chr03	20848802	20905009	-	2	262	86	0.431298	0	0	0	0	0	0	0	0	0	0	0	0	0	0	0	0.067305	0.393866	0	0	0	0	0	0	0.153724
TCONS_00043311	Potri.003G209200	Potri.003G209200-OT2	sense_overlapping	protein_coding	Chr03	20849535	20905138	-	2	242	80	0.433884	0	0	0	0	0	0	0	0	0	0	0	0	0	0	0	0.384738	0.233341	0.21034	0	0	0	0	0	0.27614
TCONS_00043312	Potri.003G208400	Potri.003G208400-AS1	antisense	protein_coding	Chr03	20851595	20862778	-	2	298	70	0.409396	0	0	0	0.570325	0.21393	0.100728	0	0	0	0	0	0	0	0	0	0.092508	0.058699	0.171382	0	0.294994	0	0	0	0.10753
TCONS_00043317	Potri.003G209000	Potri.003G209000-AS1	antisense	protein_coding	Chr03	20886592	20887399	-	2	301	100	0.465116	0.364675	0.253449	0.120078	0.122707	0	0.123214	0	0.131594	0.186147	0.117448	0	0	0.071233	0.237796	0.3397	0.117168	0.029317	0.095807	0.246067	0.0819737	0.105914	0.0391493	0.216243	0.080764
TCONS_00043320	Potri.003G209200	Potri.003G209200-OT3	sense_overlapping	protein_coding	Chr03	20891590	20910503	-	2	350	113	0.428571	1.61665	5.5997	2.35793	0	0	0	0.191726	0.113171	0.331447	0	0	0	2.57866	1.43288	2.23502	0	0	0	3.19143	0	0.212115	0	2.08219	0
TCONS_00043428	Potri.003G215800	Potri.003G215800-AS1	antisense	protein_coding	Chr03	21280543	21281969	-	2	451	135	0.507761	0.080496	0	0	0.170835	0	0	0.033037	0	0	0	0	0	0	0	0	0.352416	0.375493	0	0.026832	0.056945	0.0110123	0	0	0.242636
TCONS_00043562	Potri.003G221900	Potri.003G221900-OT1	sense_overlapping	protein_coding	Chr03	21656342	21658727	-	2	912	152	0.366228	0.341508	0.242695	0.149541	0.109448	0.208938	0.032572	0.070263	0.086719	0.249353	0.099087	0.16627	0.148331	0.376208	0.126204	0.038799	0.394054	0.112782	0.331857	0.244581	0.116986	0.135445	0.137896	0.180404	0.279564
TCONS_00043780	Potri.004G008900	Potri.004G008900-OT1	sense_overlapping	protein_coding	Chr04	573104	602510	+	2	201	37	0.358209	0.296865	0.256414	0	0	0	0.095295	0.317131	0	0.008289	0.085205	0	0.139319	0	0	0	0.08773	0.259911	0.386319	0.184426	0.031765	0.108473	0.0748413	0	0.244653
TCONS_00043802	Potri.004G010900	Potri.004G010900-AS1	antisense	protein_coding	Chr04	693500	695029	+	2	698	184	0.455587	0.156248	0.136894	0.149821	0	0	0.0512	0.048149	0.165136	0.302436	0.049735	0	0.037157	0.064508	0.190749	0.101729	0	0	0	0.147654	0.0170667	0.171907	0.028964	0.118995	0
TCONS_00043806	Potri.004G011400	Potri.004G011400-AS1	antisense	protein_coding	Chr04	724380	727211	+	7	865	79	0.404624	0	0	0	0	0.195498	0	0	0	0	0	0	0	0	0	0	0.002309	0	0.551344	0	0.065166	0	0	0	0.184551
TCONS_00043807	Potri.004G011400	Potri.004G011400-AS3	antisense	protein_coding	Chr04	724382	727211	+	5	1852	72	0.366631	0.032893	0.067545	0.044775	0.46675	2.20375	0.324882	0	0.170755	0.113396	0.310936	0.362259	0.242575	0.035988	0	0	0.130252	0.467988	0.041507	0.0484043	0.998461	0.094717	0.305257	0.011996	0.213249
TCONS_00043808	Potri.004G011400	Potri.004G011400-AS2	antisense	protein_coding	Chr04	724382	727211	+	4	2347	114	0.36046	0.012642	0.034804	0.01337	0.395737	0.59637	0.002114	0.094019	0.006308	0.060738	0.360719	0.457728	0.192618	0.011736	0.013949	0.022513	0.140762	0.430541	0.001807	0.020272	0.331407	0.0536883	0.337022	0.016066	0.191037
TCONS_00043809	Potri.004G011900	Potri.004G011900-OT1	sense_overlapping	protein_coding	Chr04	724382	771537	+	4	1708	114	0.378806	0.236024	0.206737	0.175818	0.430787	0.325564	0.593777	0.585033	0.18309	0.830457	0.562616	1.45448	0.429581	0.158059	0.246799	0.827423	0.237919	0.378346	0.191973	0.206193	0.450043	0.53286	0.815559	0.41076	0.269413
TCONS_00043810	Potri.004G011400	Potri.004G011400-AS5	antisense	protein_coding	Chr04	724385	729435	+	7	2379	104	0.382514	0	0	0.000203	0.392172	0.058344	0	0	7.8e-05	0	0	0	0.003032	0	0	0.660655	0	0	0	6.76667e-05	0.150172	2.6e-05	0.00101067	0.220218	0
TCONS_00043811	Potri.004G011400	Potri.004G011400-AS4	antisense	protein_coding	Chr04	724385	729435	+	8	2098	104	0.384652	0	0	0	0	0	6e-06	0.005813	0	0	0.63944	3.2e-05	0	0	0	0	0	0	0	0	2e-06	0.00193767	0.213157	0	0
TCONS_00043814	Potri.004G011300	Potri.004G011300-OT1	sense_overlapping	protein_coding	Chr04	724385	755243	+	5	928	87	0.421336	1.30565	0.521901	0.554534	0	0	0	1.57864	0.831815	0.117233	0	0	0	0.824048	1.63853	2.04504	0.010186	0	0	0.794029	0	0.842563	0	1.50254	0.00339533
TCONS_00043818	XLOC_019231	LINC415	lincRNA	novel	Chr04	725791	729435	+	3	2532	104	0.346761	0.004715	0.007996	0.007567	0	0	0.554365	0.007825	0.005754	0.035973	0.534651	0.000538	0.693782	0.012759	0.005785	0	0	0.00012	0.288372	0.00675933	0.184788	0.0165173	0.409657	0.00618133	0.096164
TCONS_00043820	Potri.004G011900	Potri.004G011900-OT6	sense_overlapping	protein_coding	Chr04	727403	773041	+	2	1063	66	0.283161	0.489516	1.17224	0.467519	1.5031	4.7113	2.54651	1.75302	2.34119	1.26355	3.97267	2.86438	1.89117	0.739005	0.289062	0.636032	1.24282	1.08965	0.793393	0.709757	2.92031	1.78592	2.90941	0.5547	1.04196
TCONS_00043821	Potri.004G011300	Potri.004G011300-OT2	sense_overlapping	protein_coding	Chr04	727751	759062	+	2	1757	66	0.354582	0.459314	0.333424	0.380603	0.767	2.06422	1.86053	0.539012	0.604037	0.853661	2.37224	1.40923	0.811487	0.094967	0.158794	0.148682	0	1.0035	0.627293	0.391114	1.56391	0.66557	1.53099	0.134148	0.543598
TCONS_00043822	Potri.004G011900	Potri.004G011900-OT2	sense_overlapping	protein_coding	Chr04	727751	773197	+	2	326	64	0.291411	0	0	0	0	0.380932	0.475212	0.035282	0.112191	0.035279	1.97039	1.02953	0.533272	0	0	0	0	0.233253	0	0	0.285381	0.0609173	1.17773	0	0.077751
TCONS_00043823	Potri.004G011900	Potri.004G011900-OT3	sense_overlapping	protein_coding	Chr04	727751	773669	+	2	798	66	0.318296	0.18913	1.54274	0.423334	0.618903	2.43001	0.455573	2.02121	2.85723	1.28548	1.68935	1.69054	1.02443	0.356506	0.251476	0.371889	0.460365	0.72516	0.220408	0.7184	1.16816	2.05464	1.46811	0.326624	0.468644
TCONS_00043824	Potri.004G011900	Potri.004G011900-OT4	sense_overlapping	protein_coding	Chr04	727751	774131	+	2	1260	108	0.335714	0.43809	0.402832	0	0	0	0	0.347049	0.52034	0	0	0	0	0.58731	0.204251	0	0	0	0	0.280307	0	0.28913	0	0.263854	0
TCONS_00043827	Potri.004G011900	Potri.004G011900-OT5	sense_overlapping	protein_coding	Chr04	757859	774131	+	3	614	108	0.359935	0.247979	1.31296	0.745826	0.013368	0.053214	0.027218	1.78081	2.534	2.07765	0.009329	0.010833	0.047521	0.233042	0.113067	1.1501	0	0.007935	0.003749	0.768921	0.0312667	2.13082	0.022561	0.498736	0.00389467
TCONS_00043888	XLOC_019265	LINC416	lincRNA	novel	Chr04	988136	988762	+	2	236	78	0.389831	0	0	0	0	0	0	0.284814	0.137068	0	0	0	0	0	0	0	0	0	0	0	0	0.140627	0	0	0
TCONS_00043891	XLOC_019267	LINC417	lincRNA	novel	Chr04	1014130	1020903	+	2	401	42	0.34414	0	0.332027	0	0	0	0	0	0	0.447552	0	0	0	0.261684	0	0	0	0	0	0.110676	0	0.149184	0	0.087228	0
TCONS_00043945	Potri.004G018800	Potri.004G018800-AS1	antisense	protein_coding	Chr04	1242504	1245513	+	2	1822	510	0.436883	0.210993	0.104817	0.039476	0.087189	0.220585	0.084667	0.137851	0.03261	0.095721	0	0.203888	0.123575	0.490354	0.116651	0.291444	1.32696	1.07102	0.747747	0.118429	0.130814	0.0887273	0.109154	0.299483	1.04857
TCONS_00043958	Potri.004G019600	Potri.004G019600-OT1	sense_overlapping	protein_coding	Chr04	1292015	1303554	+	5	704	231	0.403409	0	0	0	0.084619	0	0	0.383899	0.294073	0.264548	0.043148	0.071585	0	0	0	0	0	0	0	0	0.0282063	0.314173	0.0382443	0	0
TCONS_00043961	Potri.004G019600	Potri.004G019600-OT2	sense_overlapping	protein_coding	Chr04	1294640	1305745	+	3	602	71	0.370432	0	0.060607	0	0.511537	0.250979	0.297016	0.65988	0.032241	0.319432	0.241455	0.113942	0.344352	0	0	0	0	0	0	0.0202023	0.353177	0.337184	0.23325	0	0
TCONS_00043973	Potri.004G020200	Potri.004G020200-AS1	antisense	protein_coding	Chr04	1357251	1359988	+	2	429	96	0.389277	0.066894	0.445165	0.162322	0	0	0.126755	0.116989	0	0	0	0.074636	0	0	0.067489	0.154482	0	0	0	0.224794	0.0422517	0.0389963	0.0248787	0.0739903	0
TCONS_00044068	Potri.004G026100	Potri.004G026100-OT1	sense_overlapping	protein_coding	Chr04	1870019	1892234	+	2	235	72	0.540426	0	0	0	0	0.040733	0.038292	0	0	0	0	0	0	0	0	0.072517	0.92121	0.469842	1.42806	0	0.0263417	0	0	0.0241723	0.939704
TCONS_00044210	XLOC_019425	LINC418	lincRNA	novel	Chr04	2563239	2565585	+	2	700	107	0.382857	0	0	0.100857	0.226752	0.209131	0.209541	0	0	0	0.179156	0.072477	0	0	0	0	0.171468	0.12461	0.054534	0.033619	0.215141	0	0.0838777	0	0.116871
TCONS_00044312	Potri.004G039500	Potri.004G039500-AS1	antisense	protein_coding	Chr04	2998191	3000997	+	2	2403	667	0.455264	0.383492	0.237519	0.299917	0.254077	0.276824	0.255233	0.444471	0.403241	0.524465	0.141048	0.543442	0.229979	0.328824	0.172335	0.103225	0.16741	0.157361	0.161719	0.306976	0.262045	0.457392	0.304823	0.201461	0.162163
TCONS_00044386	XLOC_019487	LINC419	lincRNA	novel	Chr04	3206164	3207682	+	2	340	75	0.364706	0.188017	0.717782	0.638257	0	0	0	1.26459	0.638417	0.461504	0.195734	0.1077	0.096547	0.514539	0.830958	0.821449	0.046245	0	0.263641	0.514685	0	0.788169	0.133327	0.722315	0.103295
TCONS_00044408	Potri.004G042900	Potri.004G042900-OT1	sense_overlapping	protein_coding	Chr04	3260067	3261619	+	2	1035	79	0.361353	0.020293	0	0	0.037093	0.073248	0	0	0	0	0.067083	0.179298	0.260757	0	0	0	0	0.067717	0.074773	0.00676433	0.0367803	0	0.169046	0	0.0474967
TCONS_00044442	Potri.004G045400	Potri.004G045400-OT1	sense_overlapping	protein_coding	Chr04	3449486	3452637	+	3	2990	91	0.368227	1.48763	1.8899	1.48554	2.42667	2.49854	2.76347	1.4148	1.86856	1.16261	2.57674	3.23612	3.52959	1.52736	1.56188	1.62058	2.31173	2.64611	2.98163	1.62102	2.56289	1.48199	3.11415	1.56994	2.64649
TCONS_00044454	Potri.004G046200	Potri.004G046200-OT2	sense_overlapping	protein_coding	Chr04	3505143	3507661	+	3	2148	94	0.373836	1.31605	1.34408	0.661572	0.026511	0.402345	0.033096	2.39452	0.136706	2.17846	0.036418	0.097562	0.015253	2.66743	0.988091	0.568793	0.494176	0.44268	0.480803	1.10723	0.153984	1.56989	0.0497443	1.4081	0.472553
TCONS_00044455	Potri.004G046200	Potri.004G046200-OT1	sense_overlapping	protein_coding	Chr04	3505143	3507661	+	4	1624	103	0.379926	0	0	0	0	0	0	0	0	0	0	0	0	0	0	0	0	0	0	0	0	0	0	0	0
TCONS_00044457	Potri.004G046200	Potri.004G046200-OT3	sense_overlapping	protein_coding	Chr04	3505447	3507661	+	4	1239	103	0.388216	0	0	0.530879	0.257143	0	0	0.008886	0.306159	0.878812	0	0	0.046892	0.239434	0.391335	1.97428	0.300345	0.754109	0.728285	0.17696	0.0857143	0.397952	0.0156307	0.868351	0.594246
TCONS_00044458	Potri.004G046200	Potri.004G046200-OT4	sense_overlapping	protein_coding	Chr04	3505468	3508790	+	4	1571	115	0.388924	0	0	0	0	0	0	0	0.09021	0	0.022098	0	0.147928	0	0	0	0	0	0	0	0	0.03007	0.0566753	0	0
TCONS_00044467	XLOC_019531	LINC420	lincRNA	novel	Chr04	3522328	3522670	+	2	253	53	0.3083	0	0	0	0	0	0	0	0	0	0	0	0	0	0	0	0.525297	0	0.756737	0	0	0	0	0	0.427345
TCONS_00044510	Potri.004G047900	Potri.004G047900-AS1	antisense	protein_coding	Chr04	3688224	3689462	+	2	1092	105	0.369963	0.033581	0.103273	0.057829	0.025712	0	0	0.873543	0.545165	0.441286	0.278532	0.270152	0.229022	0	0.035055	0	0	0	0	0.0648943	0.00857067	0.619998	0.259235	0.011685	0
TCONS_00044513	Potri.004G048300	Potri.004G048300-AS1	antisense	protein_coding	Chr04	3735830	3737361	+	2	1493	207	0.376423	1.80356	1.52301	2.11454	2.82327	4.23051	4.79976	5.15324	2.84273	3.23296	8.95593	12.2579	10.5997	1.80381	0.728273	0.970744	0.987992	1.02128	1.09434	1.8137	3.95118	3.74297	10.6045	1.16761	1.03453
TCONS_00044643	Potri.004G055300	Potri.004G055300-AS1	antisense	protein_coding	Chr04	4363266	4364356	+	2	407	135	0.434889	0.285584	0	0.07726	0	0	0	0.095904	0.290991	0.389087	0	0	0	0.073753	0	0	0	0	0	0.120948	0	0.258661	0	0.0245843	0
TCONS_00044770	XLOC_019688	LINC421	lincRNA	novel	Chr04	5196297	5197093	+	2	694	60	0.348703	0.099723	0.085711	0.128237	0.660767	1.09957	0.792804	0.09653	0	0.297357	0.47371	0.213625	0.198773	0.064303	0.053116	0.121073	0.24833	0.212952	0.363072	0.104557	0.851046	0.131296	0.295369	0.0794973	0.274785
TCONS_00044845	Potri.004G065600	Potri.004G065600-OT1	sense_overlapping	protein_coding	Chr04	5492031	5495124	+	5	996	73	0.37751	0	0	0	1.10474	0.763193	1.15955	0	0	0	0.45058	0.559795	0.868898	0	0	0	0.513417	0.485947	1.3756	0	1.00916	0	0.626424	0	0.791656
TCONS_00044846	Potri.004G065600	Potri.004G065600-OT2	sense_overlapping	protein_coding	Chr04	5492031	5495398	+	5	476	61	0.422269	0	0	0	1.69391	0.84934	0.637942	0	0	0	0.758889	0	0	0	0	0	0.977962	0.624025	0	0	1.0604	0	0.252963	0	0.533996
TCONS_00044847	Potri.004G065700	Potri.004G065700-AS1	antisense	protein_coding	Chr04	5497931	5498592	+	2	521	113	0.399232	0	0	0	0	0	0	0.167718	0.112266	0.444818	0	0	0	0	0	0	0	0	0	0	0	0.241601	0	0	0
TCONS_00044868	XLOC_019725	LINC422	lincRNA	novel	Chr04	5575182	5576706	+	4	253	71	0.375494	0	0	0	0	0	0	0	0	0	0	0	0	0.050455	0	0	0	0	0.462436	0	0	0	0	0.0168183	0.154145
TCONS_00044898	Potri.004G068400	Potri.004G068400-AS1	antisense	protein_coding	Chr04	5679542	5681822	+	2	1040	133	0.398077	0.879623	0.550033	1.14373	0.683424	0.25256	0.351789	0.643939	0.360297	1.06031	0.765852	0.743447	0.730078	1.01685	0.649653	0.884283	1.04808	1.11111	1.36888	0.857796	0.429258	0.688181	0.746459	0.850261	1.17602
TCONS_00044906	Potri.004G069000	Potri.004G069000-OT1	sense_overlapping	protein_coding	Chr04	5713093	5725658	+	2	864	126	0.392361	4.64155	2.82898	6.47814	1.72365	0.595828	0.744683	10.7709	8.28808	8.07109	0	0.534872	0.402202	6.80757	3.41904	10.5173	2.66657	1.04473	5.20674	4.64956	1.02139	9.04335	0.312358	6.91465	2.97268
TCONS_00044907	Potri.004G069000	Potri.004G069000-OT2	sense_overlapping	protein_coding	Chr04	5713097	5725658	+	2	860	78	0.39186	2.74933	1.74337	2.93235	0	0	0	10.3763	3.99426	4.01405	2.48107	0	0	4.20249	3.63549	8.65303	0	6.95675	0	2.47502	0	6.12819	0.827025	5.497	2.31892
TCONS_00044919	Potri.004G069700	Potri.004G069700-AS1	antisense	protein_coding	Chr04	5778708	5794694	+	2	371	123	0.407008	0	0	0	0	0	0	0.045294	0.360866	0.58673	0	0	0	0.070928	0	0.127549	0	0	0	0	0	0.330963	0	0.066159	0
TCONS_00044928	Potri.004G071100	Potri.004G071100-AS1	antisense	protein_coding	Chr04	5874174	6032929	+	2	523	96	0.413002	0.099871	0.365398	0.155618	0	0	0	0.320444	0.109898	0.709209	0	0	0	0.08284	0.2481	0.135315	0	0	0	0.206962	0	0.37985	0	0.155418	0
TCONS_00044930	Potri.004G071100	Potri.004G071100-AS2	antisense	protein_coding	Chr04	5875466	6034232	+	2	540	58	0.390741	0.198066	0.022315	0.285132	0.398373	0.315293	0.468027	0.362641	0.103856	0.211564	0.197231	0.327787	0.18299	0.013156	0	0.147711	0.343598	0.295669	0.191085	0.168504	0.393898	0.22602	0.236003	0.0536223	0.276784
TCONS_00044940	Potri.004G071500	Potri.004G071500-AS1	antisense	protein_coding	Chr04	6001104	6001823	+	2	646	173	0.396285	0	0	0	0.580761	0.294181	0.264468	0	0	0	0.183071	0.123697	0.130919	0.045383	0	0	0.317008	0.363189	0.512873	0	0.379803	0	0.145896	0.0151277	0.39769
TCONS_00044977	Potri.004G073400	Potri.004G073400-AS1	antisense	protein_coding	Chr04	6136595	6137876	+	2	1161	386	0.422911	0	0	0	0	0	0.033218	0.202633	0.253944	0.493594	0	0.058158	0.046005	0	0	0.12232	0.030377	0	0	0	0.0110727	0.316724	0.034721	0.0407733	0.0101257
TCONS_00045039	Potri.004G075900	Potri.004G075900-AS1	antisense	protein_coding	Chr04	6332996	6339985	+	2	1023	316	0.447703	0	0	0	0.163257	0.070567	0.256242	0	0	0	0.263769	0.104653	0.116571	0.056143	0	0	0.255373	0.390609	0.262201	0	0.163355	0	0.161664	0.0187143	0.302728
TCONS_00045040	Potri.004G076100	Potri.004G076100-OT2	sense_overlapping	protein_coding	Chr04	6332996	6355193	+	3	1068	259	0.448502	0	0	0	0.209739	0.406989	0.472575	0	0	0	0.282074	0.100176	0.114386	0.003654	0	0	0.459214	0.537254	0.911606	0	0.363101	0	0.165545	0.001218	0.636025
TCONS_00045041	Potri.004G076100	Potri.004G076100-OT1	sense_overlapping	protein_coding	Chr04	6332996	6355193	+	2	1068	259	0.448502	0.034221	0	0	0.301389	0.453855	0.337926	0	0	0	0.672273	0.704631	0.339186	0	0	0	0.948188	0.601719	0.767089	0.011407	0.36439	0	0.57203	0	0.772332
TCONS_00045044	XLOC_019807	LINC423	lincRNA	novel	Chr04	6336933	6337637	+	2	657	71	0.375951	0	0	0	1.07901	0.715465	0.898108	0	0	0	0.579294	0.305622	0.30923	0	0	0	0.602824	0.568764	0.811459	0	0.897527	0	0.398049	0	0.661016
TCONS_00045069	Potri.004G077400	Potri.004G077400-OT1	sense_overlapping	protein_coding	Chr04	6385252	6410974	+	4	1407	73	0.354655	5.45948	4.87379	5.9179	7.57687	6.8661	8.41054	3.66695	3.61987	3.96922	3.24908	2.89677	3.04908	3.60628	3.86803	3.80792	6.37804	6.82814	5.57334	5.41706	7.61784	3.75202	3.06498	3.76075	6.25984
TCONS_00045127	Potri.004G079400	Potri.004G079400-AS1	antisense	protein_coding	Chr04	6577246	6578018	+	2	712	118	0.418539	0.179404	0.106967	0	0.330026	0.160613	0.135594	0.078612	0.083448	0.553077	0.219734	0.093011	0.088691	0.126479	0	0	0.274249	0.269917	0.109974	0.095457	0.208744	0.238379	0.133812	0.0421597	0.218047
TCONS_00045134	Potri.004G079900	Potri.004G079900-AS1	antisense	protein_coding	Chr04	6595900	6598465	+	2	1621	226	0.402221	0.391245	0.643587	1.27745	0	0	0	1.79616	1.49081	2.43542	0	0.314733	0.227075	0.519067	0.506906	0.290041	0	0	0.010044	0.770762	0	1.90746	0.180603	0.438671	0.003348
TCONS_00045135	Potri.004G079900	Potri.004G079900-AS2	antisense	protein_coding	Chr04	6596049	6598465	+	2	1475	226	0.407458	1.14922	0.506246	0.37738	1.64818	1.05885	0.665598	0.566216	0.741708	1.24587	2.37602	2.77053	1.62438	0.208046	0.254267	0.255722	0.511201	0.226598	0.50184	0.677617	1.12421	0.851264	2.25698	0.239345	0.413213
TCONS_00045150	Potri.004G080800	Potri.004G080800-AS1	antisense	protein_coding	Chr04	6639000	6639646	+	2	225	63	0.391111	0	0	0	0	0	0	0	0	0	0	0	0.095641	0	0	0.315585	0.040937	0	0.136655	0	0	0	0.0318803	0.105195	0.0591973
TCONS_00045160	XLOC_019855	LINC424	lincRNA	novel	Chr04	6687170	6687662	+	2	238	63	0.369748	0.119179	0.461512	0.178186	0	0	0	0	0	0	0	0	0	0.216876	0	0	0	0	0	0.252959	0	0	0	0.072292	0
TCONS_00045174	XLOC_019859	LINC425	lincRNA	novel	Chr04	6710706	6711486	+	2	589	72	0.342954	10.7689	14.7269	19.7069	29.613	7.35583	17.6769	6.08832	5.69415	6.03989	10.6882	26.1339	25.3577	12.3639	7.44405	7.18963	46.1741	68.2664	121.674	15.0676	18.2153	5.94079	20.7266	8.99919	78.7048
TCONS_00045275	XLOC_019901	LINC427	lincRNA	novel	Chr04	7128839	7129527	+	3	364	67	0.39011	0.506085	0.445119	1.19379	0.22775	0.187777	0.402885	0.030933	0	0.559284	0.344869	0.17828	0.361563	0.248037	0.325774	0	0	0.335972	1.90431	0.714998	0.272804	0.196739	0.294904	0.19127	0.746761
TCONS_00045276	XLOC_019901	LINC426	lincRNA	novel	Chr04	7128839	7129527	+	2	661	79	0.361573	0.552823	0.647598	0.740951	2.48026	1.67538	1.53437	0.90277	0.597843	0.765319	0.742339	1.17921	0.875082	0.258499	0.644442	0.674772	1.29913	2.06707	0	0.647124	1.89667	0.755311	0.932209	0.525904	1.12207
TCONS_00045335	XLOC_019921	LINC428	lincRNA	novel	Chr04	7340412	7342753	+	2	2310	113	0.364069	0.263947	0.506771	0.414945	0.207653	0.578802	0.323953	0.253894	0.620633	0.247623	0.165236	0.130703	0.138667	0.320232	0.106794	0.171727	0.389785	0.306507	0.190702	0.395221	0.370136	0.37405	0.144869	0.199584	0.295665
TCONS_00045394	Potri.004G090800	Potri.004G090800-AS1	antisense	protein_coding	Chr04	7729973	7730296	+	2	235	70	0.395745	0	0	0	0	0	0	0.193653	0	0.189175	0	0.132892	0	0	0	0.298631	0	0	0	0	0	0.127609	0.0442973	0.0995437	0
TCONS_00045646	Potri.004G100600	Potri.004G100600-OT1	sense_overlapping	protein_coding	Chr04	8732381	8735343	+	3	551	152	0.38657	0.066109	0	0.052914	0	0.069258	0	0.090475	0.198169	0	0	0.074593	0.102327	0.373359	0.105264	0	0	0.182809	0	0.0396743	0.023086	0.0962147	0.0589733	0.159541	0.0609363
TCONS_00045705	Potri.004G102200	Potri.004G102200-AS1	antisense	protein_coding	Chr04	8972218	8974394	+	2	770	109	0.403896	0.471161	0.123596	0.284863	0.240282	0.22791	0.488	0.126721	0	0.152879	0	0.128212	0.051844	0.960955	0	0.253595	0.410081	0.50871	0.72775	0.293207	0.318731	0.0932	0.0600187	0.40485	0.548847
TCONS_00045716	XLOC_020066	LINC429	lincRNA	novel	Chr04	9026897	9027213	+	2	216	58	0.402778	0	0.067095	0	0	0	0.342807	0	0	0	0	0	0	0	0	0	0	0	0	0.022365	0.114269	0	0	0	0
TCONS_00045746	Potri.004G104400	Potri.004G104400-AS1	antisense	protein_coding	Chr04	9164145	9169243	+	3	4855	217	0.3862	0.003292	0.115889	0.428692	0.010179	0	0.031387	0.080336	0.299001	0.145706	0	0.05118	0.01102	0.002677	0.007855	0.381416	0.023368	0	0	0.182624	0.0138553	0.175014	0.0207333	0.130649	0.00778933
TCONS_00045810	Potri.004G108000	Potri.004G108000-OT1	sense_overlapping	protein_coding	Chr04	9550447	9554523	+	2	1000	90	0.361	0.249314	0.473387	0.349414	0.419786	1.20833	0.749057	0.340306	1.1412	0.312477	0.584993	0.487074	0.160801	0.477269	0.21095	0.280128	0.499562	0.296238	0.471037	0.357372	0.79239	0.597995	0.410956	0.322782	0.422279
TCONS_00045854	Potri.004G112000	Potri.004G112000-OT1	sense_overlapping	protein_coding	Chr04	10142172	10146897	+	7	1082	123	0.399261	1.07204	0.924133	1.65463	0.913585	0.611727	0.723792	1.24705	0.86407	0.940623	0.822163	1.55911	1.50527	2.01255	0.767857	0.665113	1.41473	1.32702	0.995926	1.21693	0.749701	1.01725	1.29551	1.14851	1.24589
TCONS_00045862	Potri.004G112400	Potri.004G112400-OT1	sense_overlapping	protein_coding	Chr04	10193123	10196629	+	2	1230	70	0.355285	0.885062	0.7896	0.5494	0.610021	0.641926	0.882199	1.21654	0.977472	0.735837	0.749462	0.940616	0.586513	0.884666	1.24949	1.24675	0.497665	0.89547	0.866133	0.741354	0.711382	0.976616	0.758864	1.12697	0.753089
TCONS_00045884	XLOC_020163	LINC430	lincRNA	novel	Chr04	10314062	10315693	+	2	614	78	0.456026	0.438972	1.09416	1.08725	1.0232	2.96376	2.26098	1.30296	0.884934	0.791082	1.5963	1.15588	0.771048	1.18897	0.586433	0.808024	1.03161	2.0254	1.27739	0.873458	2.08264	0.992993	1.17441	0.861143	1.4448
TCONS_00045935	Potri.004G116400	Potri.004G116400-AS1	antisense	protein_coding	Chr04	10755120	10757537	+	3	872	161	0.391055	0.042053	0.065834	0.206692	0.180963	0	0.08639	0.038284	0.090091	0	0.053806	0.031946	0.09688	0.103272	0.024158	0.081022	0.122122	0.140824	0	0.10486	0.0891177	0.0427917	0.0608773	0.069484	0.0876487
TCONS_00045981	Potri.004G119500	Potri.004G119500-AS1	antisense	protein_coding	Chr04	11132416	11134257	+	2	886	265	0.427765	0.08264	0	0.098857	0.157298	0.118452	0.043528	0.135731	0.133225	0.21022	0.190172	0.302087	0.127274	0.197095	0	0.100045	0.090937	0.055073	0.130874	0.060499	0.106426	0.159725	0.206511	0.0990467	0.0922947
TCONS_00045983	Potri.004G119600	Potri.004G119600-AS1	antisense	protein_coding	Chr04	11140088	11141365	+	2	553	112	0.462929	0	0	0	0	0	0	0	0	0	0	0	0	0.629861	0	0.038128	0.579609	1.84249	1.20273	0	0	0	0	0.222663	1.20828
TCONS_00046011	XLOC_020233	LINC431	lincRNA	novel	Chr04	11502582	11503419	+	2	550	76	0.365455	0.784251	1.05923	1.01713	0.575973	1.18379	1.20345	1.31373	2.33922	1.33611	0.368333	0.298505	0.262001	0.806423	0.467151	0.811769	1.23928	1.1733	1.12413	0.953537	0.987736	1.66302	0.309613	0.695114	1.17891
TCONS_00046101	Potri.004G125000	Potri.004G125000-AS1	antisense	protein_coding	Chr04	12083830	12086855	+	3	1166	257	0.418525	1.15631	0.721561	0.95924	0.595039	0.98842	0.533505	0.757959	1.17199	1.48379	0.571841	0.823202	0.530055	0.599002	0.485381	0.962407	0.361145	0.328936	0.267946	0.945703	0.705655	1.13792	0.641699	0.682263	0.319342
TCONS_00046103	Potri.004G125400	Potri.004G125400-AS1	antisense	protein_coding	Chr04	12117914	12120132	+	2	1470	277	0.406803	0.024863	0.075502	0.152064	0.065471	0.060861	0.078706	0.045649	0	0.270569	0	0.113816	0	0.02042	0	0.080578	0.059739	0	0	0.084143	0.068346	0.105406	0.0379387	0.033666	0.019913
TCONS_00046105	Potri.004G125700	Potri.004G125700-OT1	sense_overlapping	protein_coding	Chr04	12144397	12147583	+	2	2995	120	0.358932	0.244262	0.314277	0.250027	0.197093	0.245757	0.293032	0.122078	0.166061	0.143814	0.088546	0.165976	0.047064	0.280991	0.324077	0.301369	0.466467	0.383981	0.456108	0.269522	0.245294	0.143984	0.100529	0.302146	0.435519
TCONS_00046108	XLOC_020277	LINC432	lincRNA	novel	Chr04	12150674	12151870	+	2	970	88	0.346392	3.22599	1.02551	3.44306	1.98599	1.41712	2.03418	3.225	4.12173	4.05978	1.4484	1.36098	0.566602	3.1129	6.95033	4.59838	1.52712	2.56224	2.0406	2.56485	1.81243	3.80217	1.12532	4.8872	2.04332
TCONS_00046111	XLOC_020277	LINC433	lincRNA	novel	Chr04	12150690	12151870	+	3	509	73	0.357564	1.79969	7.82842	2.89599	0.883724	0.732355	1.07565	4.13552	2.35947	1.39962	0.289839	0.686258	1.81479	3.10372	0	2.82394	1.3321	1.22323	0.818992	4.1747	0.897242	2.63154	0.930296	1.97589	1.12478
TCONS_00046125	XLOC_020289	LINC434	lincRNA	novel	Chr04	12434002	12435620	+	2	1503	259	0.335995	0.567883	0.308448	0.471792	0	0	0	0.24267	0.269098	0.445981	0	0	0	0.329197	0.220704	0.174341	0	0	0	0.449374	0	0.31925	0	0.241414	0
TCONS_00046173	XLOC_020328	LINC435	lincRNA	novel	Chr04	14026518	14027047	+	2	226	74	0.473451	0	0	0.079504	0.128868	0	0.126562	0.037177	0	0	0	0.086053	0.124984	0	0	0	0.971268	0	0.433142	0.0265013	0.0851433	0.0123923	0.0703457	0	0.468137
TCONS_00046174	XLOC_020328	LINC436	lincRNA	novel	Chr04	14026664	14027047	+	2	232	76	0.474138	0	0	0.139101	0.125535	0	0.123289	0.036216	0	0	0.074319	0.083827	0.086846	0	0	0	1.45316	0.73981	0.251951	0.046367	0.0829413	0.012072	0.081664	0	0.814975
TCONS_00046184	Potri.004G129300	Potri.004G129300-OT1	sense_overlapping	protein_coding	Chr04	14264082	14268512	+	10	1144	329	0.418706	0.197094	0.127787	0.217254	0.094727	0.316955	0.14396	0.087252	0.038666	0.07834	0.121382	0.104356	0	0.16312	0.16914	0.179778	0.384532	0.395705	0.119551	0.180712	0.185214	0.068086	0.075246	0.170679	0.299929
TCONS_00046218	Potri.004G130600	Potri.004G130600-AS1	antisense	protein_coding	Chr04	14664246	14664745	+	2	316	85	0.376582	0.111791	0.362935	0	0	0	0	0	0	0.317579	0	0.194087	0	0	0.122363	0.108982	0	0.135235	0	0.158242	0	0.10586	0.0646957	0.077115	0.0450783
TCONS_00046283	Potri.004G133900	Potri.004G133900-AS1	antisense	protein_coding	Chr04	15421277	15422663	+	2	500	112	0.388	0.058673	0.242578	0	0.223461	0.41786	0.208448	0.056013	0.068855	0	0	0.429782	0.091979	0.299976	0	0	0.209819	0.137825	0.102572	0.100417	0.283256	0.0416227	0.17392	0.099992	0.150072
TCONS_00046309	Potri.004G135100	Potri.004G135100-AS1	antisense	protein_coding	Chr04	15527145	15529306	+	2	1180	269	0.437288	0.062154	0.096868	0.137733	0.066864	0	0	0	0.033568	0	0.020767	0.048644	0.047702	0.276518	0.230237	0.149134	0.537781	0.486306	0.263708	0.0989183	0.022288	0.0111893	0.0390377	0.21863	0.429265
TCONS_00046310	XLOC_020400	LINC437	lincRNA	novel	Chr04	15530694	15530971	+	2	212	33	0.325472	0.075532	0	0	0	0	0	0	0	0	0	0	0	0	0	0.328238	0	0.0515	0.08235	0.0251773	0	0	0	0.109413	0.0446167
TCONS_00046362	XLOC_020408	LINC438	lincRNA	novel	Chr04	15675433	15676106	+	2	523	67	0.418738	0.127377	0.260755	0	0.03645	0.215238	0.247519	0	0	0	0.973756	0.667829	1.55743	0.018366	0.03672	0	0.163189	0.223572	0.185339	0.129377	0.166402	0	1.06634	0.018362	0.1907
[truncated: 4,904 more rows]

## Sheet: Table S4
Table S4.The co-location target mRNAs of lncRNAs.
[truncated: 13,933 more rows]

## Sheet: Table S5
Table S5.The co-expression mRNAs of lncRNAs.
[truncated: 72,039 more rows]

[truncated: 1 more sheets: Table S6]
